# Supplementary material for: 3,4,6-Trimethyl-1-phenyl-1H-pyrazolo­[3,4-b]pyridine
Source: Acta Crystallogr Sect E Struct Rep Online. 2010 Jul 10;66(Pt 8):o1966. doi: 10.1107/S1600536810026474 (PMC3007300; doi:10.1107/S1600536810026474)
Supplement: Supplementary file 1 [file e-66-o1966-sup1.cif]

##############################################################################
###                                                                        ###
###        Electronic paper (Acta Crystallographica Section E)             ###
###                                                                        ###
##############################################################################
#                                                                            #
# This CIF contains the data in a paper accepted for publication in Acta     #
# Crystallographica Section E. It conforms to the requirements of Notes      #
# for Authors for Section E, and has been peer reviewed under the auspices   #
# of the IUCr Commission on Journals.                                        #
#                                                                            #
# Full details of the Crystallographic Information File format               #
# are given in the paper "The Crystallographic Information File (CIF):       #
# a New Standard Archive File for Crystallography" by S. R. Hall, F. H.      #
# Allen and I. D. Brown [Acta Cryst. (1991), A47, 655-685].                  #
#                                                                            #
# The current version of the core CIF dictionary is obtainable from          #
# ftp://ftp.iucr.org/pub/cif_core.dic. The current version number is 2.4.    #
#                                                                            #
# Software is freely available for graphical display of the structure(s) in  #
# this CIF.  For information consult the CIF home page http://www.iucr.org/  #
# cif/home.html                                                              #
#                                                                            #
# This file may be used for bona fide research purposes within the           #
# scientific community so long as proper attribution is given to the journal # 
# article from which it was obtained.                                        #
#                                                                            #
##############################################################################
                                             
data_I
_audit_creation_method     SHELXL-97
_chemical_name_systematic
;
3,4,6-Trimethyl-1-phenyl-1<i>H</i>-pyrazolo[3,4-<i>b</i>]pyridine
;
_chemical_name_common     ?
_chemical_formula_moiety     'C15 H15 N3'
_chemical_formula_sum     'C15 H15 N3'
_chemical_formula_iupac     'C15 H15 N3'
_chemical_formula_weight     237.30
_chemical_melting_point     ?
_symmetry_cell_setting     monoclinic
_symmetry_space_group_name_H-M     'P 21/n'
_symmetry_space_group_name_hall     '-P 2yn'
loop_
    _symmetry_equiv_pos_as_xyz
    'x, y, z'
    '-x+1/2, y+1/2, -z+1/2'
    '-x, -y, -z'
    'x-1/2, -y-1/2, z-1/2'
_cell_length_a     7.1714(2)
_cell_length_b     12.0690(4)
_cell_length_c     14.5491(5)
_cell_angle_alpha     90.00
_cell_angle_beta     101.2510(10)
_cell_angle_gamma     90.00
_cell_volume     1235.05(7)
_cell_formula_units_Z     4
_cell_measurement_reflns_used     1348
_cell_measurement_theta_min     2.6
_cell_measurement_theta_max     25.5
_cell_measurement_temperature     296(2)
_cell_measurement_pressure     101
_exptl_crystal_description     prism
_exptl_crystal_colour     colourless
_exptl_crystal_size_max     0.32
_exptl_crystal_size_mid     0.29
_exptl_crystal_size_min     0.12
_exptl_crystal_density_diffrn     1.276
_exptl_crystal_density_meas     ?
_exptl_crystal_density_method     'not measured'
_exptl_crystal_F_000     504
_exptl_absorpt_coefficient_mu     0.078
_exptl_absorpt_correction_type     none
_exptl_absorpt_process_details     ?
_exptl_absorpt_correction_T_min     ?
_exptl_absorpt_correction_T_max     ?
_exptl_special_details     ?
_diffrn_ambient_temperature     296(2)
_diffrn_radiation_type     MoK\a
_diffrn_radiation_wavelength     0.71073
_diffrn_radiation_source     'fine-focus sealed tube'
_diffrn_radiation_monochromator     graphite
_diffrn_measurement_device_type     'Bruker X8 APEXII CCD area-detector'
_diffrn_measurement_method     '\f and \w'
_diffrn_detector_area_resol_mean     ?
_diffrn_reflns_number     10642
_diffrn_reflns_av_R_equivalents     0.0285
_diffrn_reflns_av_sigmaI/netI     0.0236
_diffrn_reflns_theta_min     2.85
_diffrn_reflns_theta_max     25.30
_diffrn_reflns_theta_full     25.30
_diffrn_measured_fraction_theta_max     1.000
_diffrn_measured_fraction_theta_full     1.000
_diffrn_reflns_limit_h_min     -7
_diffrn_reflns_limit_h_max     8
_diffrn_reflns_limit_k_min     -14
_diffrn_reflns_limit_k_max     14
_diffrn_reflns_limit_l_min     -17
_diffrn_reflns_limit_l_max     17
_diffrn_standards_number     0
_diffrn_standards_interval_count     0
_diffrn_standards_interval_time     0
_diffrn_standards_decay_%     ?
_refine_special_details
;
Refinement of <i>F</i>^2^ against ALL reflections. The weighted <i>R</i>-factor
<i>wR</i> and goodness of fit <i>S</i> are based on <i>F</i>^2^, conventional
<i>R</i>-factors <i>R</i> are based on <i>F</i>, with <i>F</i> set to zero for
negative <i>F</i>^2^. The threshold expression of <i>F</i>^2^ >
\s(<i>F</i>^2^) is used only for calculating <i>R</i>-factors(gt) <i>etc</i>.
and is not relevant to the choice of reflections for refinement.
<i>R</i>-factors based on <i>F</i>^2^ are statistically about twice as large
as those based on <i>F</i>, and <i>R</i>- factors based on ALL data will be
even larger.
;
_reflns_number_total     2252
_reflns_number_gt     1841
_reflns_threshold_expression     I>2sigma(I)
_refine_ls_structure_factor_coef     Fsqd
_refine_ls_matrix_type     full
_refine_ls_R_factor_all     0.0808
_refine_ls_R_factor_gt     0.0680
_refine_ls_wR_factor_gt     0.1880
_refine_ls_wR_factor_ref     0.1982
_refine_ls_goodness_of_fit_ref     1.091
_refine_ls_restrained_S_all     1.091
_refine_ls_number_reflns     2252
_refine_ls_number_parameters     166
_refine_ls_number_restraints     0
_refine_ls_hydrogen_treatment     constr
_refine_ls_weighting_scheme     calc
_refine_ls_weighting_details
         'calc w=1/[\s^2^(Fo^2^)+(0.1040P)^2^+1.0638P] where P=(Fo^2^+2Fc^2^)/3'
_atom_sites_solution_hydrogens     geom
_atom_sites_solution_primary     direct
_atom_sites_solution_secondary     difmap
_refine_ls_shift/su_max     0.000
_refine_ls_shift/su_mean     0.000
_refine_diff_density_max     0.742
_refine_diff_density_min     -0.259
_refine_ls_extinction_method     none
_refine_ls_extinction_coef     ?
loop_
    _atom_type_symbol
    _atom_type_description
    _atom_type_scat_dispersion_real
    _atom_type_scat_dispersion_imag
    _atom_type_scat_source
    'C' 'C' 0.0033 0.0016
                         'International Tables Vol C Tables 4.2.6.8 and 6.1.1.4'
    'H' 'H' 0.0000 0.0000
                         'International Tables Vol C Tables 4.2.6.8 and 6.1.1.4'
    'N' 'N' 0.0061 0.0033
                         'International Tables Vol C Tables 4.2.6.8 and 6.1.1.4'
_computing_data_collection     'APEX2 (Bruker, 2005)'
_computing_cell_refinement     'SAINT (Bruker, 2005)'
_computing_data_reduction     'SAINT (Bruker, 2005)'
_computing_structure_solution     'SHELXS97 (Sheldrick, 2008)'
_computing_structure_refinement     'SHELXL97 (Sheldrick, 2008)'
_computing_molecular_graphics     'PLATON (Spek, 2009)'
_computing_publication_material     'publCIF (Westrip, 2010)'
loop_
    _atom_site_type_symbol
    _atom_site_label
    _atom_site_fract_x
    _atom_site_fract_y
    _atom_site_fract_z
    _atom_site_U_iso_or_equiv
    _atom_site_adp_type
    _atom_site_calc_flag
    _atom_site_refinement_flags
    _atom_site_occupancy
    _atom_site_disorder_assembly
    _atom_site_disorder_group
    C C1 0.8454(3) 0.7445(2) -0.04712(18) 0.0367(6) Uani d . 1 . .
    C C2 0.7992(4) 0.6928(2) -0.13595(19) 0.0421(7) Uani d . 1 . .
    C C3 0.7465(3) 0.5818(2) -0.14607(17) 0.0332(6) Uani d . 1 . .
    C C4 0.7468(3) 0.5266(2) -0.06073(18) 0.0351(6) Uani d . 1 . .
    C C5 0.7917(3) 0.5850(2) 0.02285(17) 0.0316(6) Uani d . 1 . .
    C C6 0.9021(4) 0.8635(2) -0.0425(2) 0.0472(7) Uani d . 1 . .
    C C7 0.6952(4) 0.5279(3) -0.23948(19) 0.0492(8) Uani d . 1 . .
    C C8 0.7099(3) 0.4171(2) -0.0326(2) 0.0380(7) Uani d . 1 . .
    C C9 0.6593(4) 0.3137(3) -0.0909(2) 0.0481(8) Uani d . 1 . .
    C C10 0.8125(3) 0.5303(2) 0.19304(17) 0.0317(6) Uani d . 1 . .
    C C11 0.8164(3) 0.4380(2) 0.24944(19) 0.0378(6) Uani d . 1 . .
    C C12 0.8416(4) 0.4501(2) 0.3447(2) 0.0404(7) Uani d . 1 . .
    C C13 0.8649(4) 0.5527(2) 0.38535(18) 0.0362(6) Uani d . 1 . .
    C C14 0.8657(4) 0.6457(2) 0.33032(18) 0.0356(6) Uani d . 1 . .
    C C15 0.8396(3) 0.6356(2) 0.23326(18) 0.0355(6) Uani d . 1 . .
    N N1 0.8420(3) 0.69504(17) 0.03365(15) 0.0339(5) Uani d . 1 . .
    N N2 0.7298(3) 0.41044(18) 0.05772(16) 0.0380(6) Uani d . 1 . .
    N N3 0.7801(3) 0.51439(17) 0.09427(15) 0.0332(5) Uani d . 1 . .
    H H11 0.8019 0.3677 0.2228 0.045 Uiso calc R 1 . .
    H H12 0.8428 0.3877 0.3823 0.048 Uiso calc R 1 . .
    H H13 0.8802 0.5597 0.4501 0.043 Uiso calc R 1 . .
    H H14 0.8838 0.7153 0.3581 0.043 Uiso calc R 1 . .
    H H15 0.8401 0.6980 0.1958 0.043 Uiso calc R 1 . .
    H H2 0.8042 0.7343 -0.1893 0.051 Uiso calc R 1 . .
    H H6A 0.7931 0.9085 -0.0665 0.071 Uiso calc R 1 . .
    H H6B 0.9975 0.8750 -0.0796 0.071 Uiso calc R 1 . .
    H H6C 0.9523 0.8835 0.0214 0.071 Uiso calc R 1 . .
    H H7A 0.7068 0.5806 -0.2874 0.074 Uiso calc R 1 . .
    H H7B 0.5666 0.5016 -0.2488 0.074 Uiso calc R 1 . .
    H H7C 0.7792 0.4666 -0.2425 0.074 Uiso calc R 1 . .
    H H9A 0.7662 0.2913 -0.1173 0.072 Uiso calc R 1 . .
    H H9B 0.5529 0.3288 -0.1405 0.072 Uiso calc R 1 . .
    H H9C 0.6268 0.2554 -0.0520 0.072 Uiso calc R 1 . .
loop_
    _atom_site_aniso_label
    _atom_site_aniso_U_11
    _atom_site_aniso_U_22
    _atom_site_aniso_U_33
    _atom_site_aniso_U_12
    _atom_site_aniso_U_13
    _atom_site_aniso_U_23
    C1 0.0326(13) 0.0418(15) 0.0371(14) 0.0062(11) 0.0100(11) -0.0020(11)
    C2 0.0459(15) 0.0491(17) 0.0334(15) 0.0081(12) 0.0129(12) 0.0066(12)
    C3 0.0279(12) 0.0443(15) 0.0284(13) 0.0109(10) 0.0075(10) 0.0000(11)
    C4 0.0274(12) 0.0418(15) 0.0358(14) 0.0058(10) 0.0055(10) -0.0037(11)
    C5 0.0251(11) 0.0406(14) 0.0302(13) 0.0069(10) 0.0082(9) 0.0044(10)
    C6 0.0545(17) 0.0469(17) 0.0440(17) 0.0002(13) 0.0191(13) 0.0156(13)
    C7 0.0453(16) 0.068(2) 0.0342(15) 0.0045(14) 0.0065(12) -0.0091(14)
    C8 0.0257(12) 0.0334(14) 0.0554(18) 0.0045(10) 0.0092(11) 0.0069(12)
    C9 0.0431(15) 0.0554(19) 0.0420(17) 0.0041(13) -0.0011(12) -0.0138(13)
    C10 0.0224(11) 0.0444(15) 0.0279(12) 0.0048(10) 0.0041(9) -0.0043(11)
    C11 0.0367(13) 0.0302(13) 0.0470(16) -0.0026(10) 0.0096(11) -0.0034(11)
    C12 0.0430(14) 0.0353(15) 0.0445(16) 0.0020(11) 0.0127(12) 0.0116(12)
    C13 0.0400(14) 0.0445(15) 0.0238(12) 0.0081(11) 0.0050(10) 0.0046(11)
    C14 0.0422(14) 0.0296(13) 0.0338(14) 0.0040(11) 0.0044(11) -0.0049(10)
    C15 0.0394(13) 0.0338(13) 0.0333(14) 0.0079(11) 0.0072(10) 0.0114(11)
    N1 0.0322(11) 0.0275(11) 0.0444(13) 0.0041(8) 0.0134(9) 0.0057(9)
    N2 0.0374(12) 0.0295(12) 0.0460(14) -0.0025(9) 0.0053(10) -0.0084(10)
    N3 0.0373(11) 0.0284(11) 0.0339(12) -0.0010(9) 0.0068(9) -0.0026(9)
_geom_special_details
;
All e.s.d.'s (except the e.s.d. in the dihedral angle between two l.s. planes)
are estimated using the full covariance matrix. The cell e.s.d.'s are taken
into account individually in the estimation of e.s.d.'s in distances, angles
and torsion angles; correlations between e.s.d.'s in cell parameters are only
used when they are defined by crystal symmetry. An approximate (isotropic)
treatment of cell e.s.d.'s is used for estimating e.s.d.'s involving l.s.
planes.
;
loop_
    _geom_bond_atom_site_label_1
    _geom_bond_atom_site_label_2
    _geom_bond_site_symmetry_2
    _geom_bond_distance
    _geom_bond_publ_flag
    C1 C6 . 1.491(4) ?
    C2 H2 . 0.9300 ?
    C2 C1 . 1.415(4) ?
    C3 C7 . 1.487(4) ?
    C3 C4 . 1.408(4) ?
    C3 C2 . 1.392(4) ?
    C4 C8 . 1.424(4) ?
    C4 C5 . 1.388(4) ?
    C6 H6C . 0.9600 ?
    C6 H6B . 0.9600 ?
    C6 H6A . 0.9600 ?
    C7 H7C . 0.9600 ?
    C7 H7B . 0.9600 ?
    C7 H7A . 0.9600 ?
    C8 C9 . 1.512(4) ?
    C9 H9C . 0.9600 ?
    C9 H9B . 0.9600 ?
    C9 H9A . 0.9600 ?
    C10 C11 . 1.380(4) ?
    C11 H11 . 0.9300 ?
    C11 C12 . 1.370(4) ?
    C12 H12 . 0.9300 ?
    C13 H13 . 0.9300 ?
    C13 C14 . 1.379(4) ?
    C13 C12 . 1.368(4) ?
    C14 H14 . 0.9300 ?
    C15 H15 . 0.9300 ?
    C15 C10 . 1.397(4) ?
    C15 C14 . 1.393(4) ?
    N1 C5 . 1.377(3) ?
    N1 C1 . 1.322(3) ?
    N2 N3 . 1.383(3) ?
    N2 C8 . 1.296(4) ?
    N3 C10 . 1.423(3) ?
    N3 C5 . 1.359(3) ?
loop_
    _geom_angle_atom_site_label_1
    _geom_angle_atom_site_label_2
    _geom_angle_atom_site_label_3
    _geom_angle_site_symmetry_1
    _geom_angle_site_symmetry_3
    _geom_angle
    _geom_angle_publ_flag
    C1 C6 H6C . . 109.5 ?
    C1 C6 H6B . . 109.5 ?
    C1 C6 H6A . . 109.5 ?
    C1 C2 H2 . . 118.9 ?
    C1 N1 C5 . . 112.6(2) ?
    C2 C1 C6 . . 118.6(2) ?
    C2 C3 C7 . . 122.1(2) ?
    C2 C3 C4 . . 114.1(2) ?
    C3 C7 H7C . . 109.5 ?
    C3 C7 H7B . . 109.5 ?
    C3 C7 H7A . . 109.5 ?
    C3 C2 H2 . . 118.9 ?
    C3 C2 C1 . . 122.1(2) ?
    C3 C4 C8 . . 136.4(3) ?
    C4 C8 C9 . . 130.0(3) ?
    C4 C3 C7 . . 123.8(3) ?
    C5 C4 C8 . . 104.1(2) ?
    C5 C4 C3 . . 119.5(3) ?
    C5 N3 C10 . . 131.7(2) ?
    C5 N3 N2 . . 109.0(2) ?
    C8 C9 H9C . . 109.5 ?
    C8 C9 H9B . . 109.5 ?
    C8 C9 H9A . . 109.5 ?
    C8 N2 N3 . . 107.6(2) ?
    C10 C11 H11 . . 120.0 ?
    C10 C15 H15 . . 120.5 ?
    C11 C12 H12 . . 119.5 ?
    C11 C10 N3 . . 118.2(2) ?
    C11 C10 C15 . . 120.0(2) ?
    C12 C13 H13 . . 120.0 ?
    C12 C13 C14 . . 119.9(2) ?
    C12 C11 H11 . . 120.0 ?
    C12 C11 C10 . . 119.9(2) ?
    C13 C12 H12 . . 119.5 ?
    C13 C12 C11 . . 121.0(2) ?
    C13 C14 H14 . . 119.9 ?
    C13 C14 C15 . . 120.2(2) ?
    C14 C13 H13 . . 120.0 ?
    C14 C15 H15 . . 120.5 ?
    C14 C15 C10 . . 119.0(2) ?
    C15 C14 H14 . . 119.9 ?
    C15 C10 N3 . . 121.8(2) ?
    H6A C6 H6C . . 109.5 ?
    H6A C6 H6B . . 109.5 ?
    H6B C6 H6C . . 109.5 ?
    H7A C7 H7C . . 109.5 ?
    H7A C7 H7B . . 109.5 ?
    H7B C7 H7C . . 109.5 ?
    H9A C9 H9C . . 109.5 ?
    H9A C9 H9B . . 109.5 ?
    H9B C9 H9C . . 109.5 ?
    N1 C1 C6 . . 116.6(2) ?
    N1 C1 C2 . . 124.8(3) ?
    N1 C5 C4 . . 126.9(2) ?
    N2 C8 C9 . . 119.0(2) ?
    N2 C8 C4 . . 111.0(2) ?
    N2 N3 C10 . . 119.3(2) ?
    N3 C5 C4 . . 108.2(2) ?
    N3 C5 N1 . . 124.8(2) ?
data_global
_journal_date_recd_electronic     2010-07-01
_journal_date_accepted     2010-07-05
_journal_name_full     'Acta Crystallographica, Section E'
_journal_year     2010
_journal_volume     66
_journal_issue      8
_journal_page_first     o1966
_journal_page_last     o1966
_journal_paper_category     QO
_journal_coeditor_code     XU2793
_publ_contact_author_name     'Sa\"id Lazar'
_publ_contact_author_address
;
Laboratoire de Biochimie, Environnement et Agroalimentaire (URAC 36),
Faculte des Sciences et Techniques Mohammedia
Universit\'e Hassan II Mohammedia-Casablana,
BP 146, 20800 Mohammedia,
Morocco
;
_publ_contact_author_email     'lazar_said@yahoo.fr'
_publ_contact_author_fax     '00212 5 23 31 53 53'
_publ_contact_author_phone     '00212 5 23 31 53 52'
_publ_section_title
;
3,4,6-Trimethyl-1-phenyl-1<i>H</i>-pyrazolo[3,4-<i>b</i>]pyridine
;
loop_
    _publ_author_name
    _publ_author_address
    'Hamri, Salha'
;
Laboratoire de Chimie Organique et Analytique, Equipe COOA,
Facult\'e des Sciences et Techniques, Universit\'e Sultan Moulay Slimane,
BP 523, 23000 Beni-Mellal, Morocco
;
    'Hafid, Abderrafia'
;
Laboratoire de Chimie Organique et Analytique, Equipe COOA,
Facult\'e des Sciences et Techniques, Universit\'e Sultan Moulay Slimane,
BP 523, 23000 Beni-Mellal, Morocco
;
    'Zouihri, Hafid'
;
Laboratoires de Diffraction des Rayons X,
Centre Nationale pour la Recherche Scientifique et Technique, Rabat, Morocco
;
    'Lazar, Sa\"id'
;
Laboratoire de Biochimie, Environnement et Agroalimentaire (URAC 36),
Facult\'e des Sciences et Techniques Mohammedia
Universit\'e Hassan II Mohammedia-Casablana,
BP 146, 20800 Mohammedia, Morocco
;
    'Khouili, Mostafa'
;
Laboratoire de Chimie Organique et Analytique, Equipe COOA,
Facult\'e des Sciences et Techniques, Universit\'e Sultan Moulay Slimane,
BP 523, 23000 Beni-Mellal, Morocco
;
