# Supplementary material for: 3,4,6-Trimethyl-1-phenyl-1H-pyrazolo­[3,4-b]pyridine
Source: Acta Crystallogr Sect E Struct Rep Online. 2010 Jul 10;66(Pt 8):o1966. doi: 10.1107/S1600536810026474 (PMC3007300; doi:10.1107/S1600536810026474)
Supplement: Supplementary file 2 [file e-66-o1966-Isup2.hkl]

# 
# h,k,l, Fc-squared, Fo-squared, sigma(Fo-squared) and status flag 
# 
data_I
_shelx_title ' zouhri_SHMK_Froid240610_0m in P2(1)/n' 
_shelx_refln_list_code          4 
_shelx_F_calc_maximum      193.81 
_exptl_crystal_F_000       504.00 
_reflns_d_resolution_high  0.8316 
 
loop_ 
 _symmetry_equiv_pos_as_xyz 
 'x, y, z' 
 '-x+1/2, y+1/2, -z+1/2' 
 '-x, -y, -z' 
 'x-1/2, -y-1/2, z-1/2' 
 
_cell_length_a     7.1714 
_cell_length_b    12.0690 
_cell_length_c    14.5491 
_cell_angle_alpha  90.000 
_cell_angle_beta  101.251 
_cell_angle_gamma  90.000 
 
_shelx_F_squared_multiplier     1.000 
 
loop_ 
 _refln_index_h 
 _refln_index_k 
 _refln_index_l 
 _refln_F_squared_calc 
 _refln_F_squared_meas 
 _refln_F_squared_sigma 
 _refln_observed_status 
   2   0   0    37563.57    38672.47    689.11 o 
   4   0   0       14.99       16.61      1.25 o 
   6   0   0      248.75      235.59      5.22 o 
   8   0   0        2.56        3.33      1.74 o 
   1   1   0     1365.01     1440.27     20.23 o 
   2   1   0    11545.27    12513.23    146.75 o 
   3   1   0     3026.80     3096.97     39.20 o 
   4   1   0     1118.69     1256.80     16.39 o 
   5   1   0      104.10      110.22      2.22 o 
   6   1   0        2.16        1.38      0.75 o 
   7   1   0       62.17       60.52      1.76 o 
   8   1   0       10.85        5.73      1.22 o 
   0   2   0     7740.82     7097.84     89.77 o 
   1   2   0     1097.37     1401.20     13.19 o 
   2   2   0     4787.88     5144.33     64.48 o 
   3   2   0       50.07       56.36      1.40 o 
   4   2   0     1335.88     1401.80     18.30 o 
   5   2   0       81.07       74.59      1.86 o 
   6   2   0      131.99      123.88      3.30 o 
   7   2   0        0.00        0.00      1.62 o 
   8   2   0        0.75        1.13      1.77 o 
   1   3   0       21.95       17.33      0.58 o 
   2   3   0       17.98        1.69      0.33 o 
   3   3   0       55.97       61.17      1.78 o 
   4   3   0       16.69        2.55      0.64 o 
   5   3   0        0.96        0.45      0.80 o 
   6   3   0       73.95       82.03      2.41 o 
   7   3   0       16.11       14.66      1.73 o 
   8   3   0      146.79      139.37      6.88 o 
   0   4   0        5.51        7.26      0.61 o 
   1   4   0      102.57      129.08      1.69 o 
   2   4   0      285.91      193.56      2.49 o 
   3   4   0       10.69       12.92      0.60 o 
   4   4   0       15.84       15.19      0.65 o 
   5   4   0      169.37      177.07      3.10 o 
   6   4   0       32.47       27.93      1.53 o 
   7   4   0       73.22       66.16      5.37 o 
   8   4   0        5.94        5.13      2.43 o 
   1   5   0      116.96      127.34      1.77 o 
   2   5   0      308.88      249.81      3.22 o 
   3   5   0      189.27      183.61      4.11 o 
   4   5   0        0.42        0.91      0.73 o 
   5   5   0       94.06       85.71      2.94 o 
   6   5   0       22.61       28.22      1.30 o 
   7   5   0       41.83       39.31      2.23 o 
   0   6   0      115.73      237.34      4.31 o 
   1   6   0     1060.59      924.32     10.23 o 
   2   6   0      265.34      333.61      4.32 o 
   3   6   0      121.65      105.82      2.35 o 
   4   6   0      133.06      141.14      3.64 o 
   5   6   0       77.85       75.20      4.30 o 
   6   6   0       15.74       10.92      1.12 o 
   7   6   0       13.24       13.88      1.71 o 
   1   7   0      110.06      105.15      2.54 o 
   2   7   0        0.93        0.00      0.53 o 
   3   7   0       16.24       19.74      1.02 o 
   4   7   0        2.12        6.24      1.11 o 
   5   7   0       10.35        9.71      1.33 o 
   6   7   0       16.48       18.84      1.68 o 
   7   7   0        7.62        9.05      1.80 o 
   0   8   0      325.49      316.03      6.48 o 
   1   8   0      512.03      424.11      5.72 o 
   2   8   0      231.48      231.92      4.52 o 
   3   8   0      171.08      173.86      3.46 o 
   4   8   0        0.40        0.00      1.12 o 
   5   8   0        9.08       13.59      1.87 o 
   6   8   0       27.68       31.30      2.10 o 
   7   8   0        1.16        3.46      1.73 o 
   1   9   0       54.38       40.80      1.46 o 
   2   9   0        4.35        2.04      0.77 o 
   3   9   0       43.45       20.01      1.43 o 
   4   9   0       78.43       77.00      3.57 o 
   5   9   0        4.82        8.95      1.94 o 
   6   9   0       97.28       93.87      4.34 o 
   0  10   0        1.95        0.95      1.41 o 
   1  10   0      423.13      499.12      7.94 o 
   2  10   0      106.19      100.69      4.36 o 
   3  10   0      121.67      153.69      4.55 o 
   4  10   0      294.17      271.73      7.74 o 
   5  10   0        8.95        9.87      2.24 o 
   6  10   0       36.32       36.19      3.05 o 
   1  11   0       52.06       51.54      2.38 o 
   2  11   0        9.10       18.21      1.67 o 
   3  11   0      160.56      163.28      7.37 o 
   4  11   0       47.27       58.44      3.60 o 
   5  11   0        6.78        5.74      2.08 o 
   0  12   0        1.90        2.20      1.98 o 
   1  12   0      102.98      112.78      3.66 o 
   2  12   0       54.83       43.42      2.35 o 
   3  12   0       80.32       93.45      4.74 o 
   4  12   0      132.32      120.30      5.30 o 
   1  13   0        1.85        0.00      1.36 o 
   2  13   0        1.51        4.39      1.45 o 
   3  13   0       14.00        9.62      2.40 o 
   0  14   0       14.17        4.55      2.62 o 
   1  14   0       12.52       24.47      2.49 o 
   2  14   0        0.02        1.08      2.35 o 
  -7   0   1      138.54      124.63      3.82 o 
  -5   0   1     1110.60     1147.10     21.10 o 
  -3   0   1      793.37      961.68     12.49 o 
  -1   0   1      470.99      389.77     11.04 o 
   1   0   1     2701.19     2685.03     58.65 o 
   3   0   1       60.08       69.81      2.49 o 
   5   0   1      285.60      358.71     16.11 o 
   7   0   1       28.18       22.53      1.44 o 
  -8   1   1       13.11       10.59      1.95 o 
  -7   1   1       47.46       42.82      1.69 o 
  -6   1   1      226.35      223.61      3.16 o 
  -5   1   1      144.67      162.98      2.86 o 
  -4   1   1     7397.19     7928.70     99.43 o 
  -3   1   1        0.59        0.45      0.39 o 
  -2   1   1    33639.79    35649.18    451.73 o 
  -1   1   1     1471.36     1681.40     17.46 o 
   1   1   1     1060.41     1016.42     14.17 o 
   2   1   1       10.71        3.26      0.42 o 
   3   1   1       20.50       26.78      0.85 o 
   4   1   1       27.30       21.23      0.87 o 
   5   1   1        2.67        4.35      0.67 o 
   6   1   1       11.31        8.05      1.04 o 
   7   1   1        0.03        0.00      0.70 o 
   8   1   1        1.99        0.91      1.09 o 
  -8   2   1        3.88        2.83      1.73 o 
  -7   2   1      232.13      215.53      5.04 o 
  -6   2   1      623.78      694.13      9.76 o 
  -5   2   1      147.65      155.72      3.47 o 
  -4   2   1     3796.55     4413.83     51.81 o 
  -3   2   1      673.22      753.78      8.13 o 
  -2   2   1     1765.19     2065.29     24.26 o 
  -1   2   1     4038.01     4128.63     40.27 o 
   0   2   1      190.92      274.82      2.82 o 
   1   2   1      245.54      219.33      2.51 o 
   2   2   1        3.22        0.00      0.35 o 
   3   2   1      412.99      471.16      7.23 o 
   4   2   1      106.86      102.74      2.52 o 
   5   2   1      115.56      122.63      2.54 o 
   6   2   1       74.98       74.14      2.22 o 
   7   2   1        2.97        0.82      1.05 o 
   8   2   1        9.09        5.86      1.98 o 
  -8   3   1       85.94       81.80      3.89 o 
  -7   3   1       13.49       13.35      1.04 o 
  -6   3   1     1000.30     1044.16     18.71 o 
  -5   3   1      222.98      238.69      5.15 o 
  -4   3   1     1166.72     1202.96     12.18 o 
  -3   3   1      301.72      363.08      4.81 o 
  -2   3   1        7.40        0.45      0.42 o 
  -1   3   1        3.16        6.24      0.39 o 
   0   3   1        0.63        7.62      0.40 o 
   1   3   1      431.72      415.96      4.21 o 
   2   3   1        3.97        0.51      0.24 o 
   3   3   1      132.38       94.97      2.10 o 
   4   3   1        0.67        0.44      0.65 o 
   5   3   1       34.33       45.22      2.00 o 
   6   3   1        0.88        2.00      0.86 o 
   7   3   1        5.13        4.03      1.43 o 
   8   3   1        3.87        0.43      1.92 o 
  -8   4   1      169.25      166.76      4.95 o 
  -7   4   1        2.73        3.79      1.31 o 
  -6   4   1      102.60      131.49      2.80 o 
  -5   4   1        8.08        2.32      0.62 o 
  -4   4   1        1.07        1.37      0.54 o 
  -3   4   1      179.65      145.24      2.66 o 
  -2   4   1       34.61       38.84      1.24 o 
  -1   4   1      230.22      176.83      2.22 o 
   0   4   1     1969.94     1953.60     17.64 o 
   1   4   1      237.89      213.81      2.48 o 
   2   4   1      785.35      725.41      8.48 o 
   3   4   1      435.43      455.13      5.97 o 
   4   4   1       21.51       27.28      1.23 o 
   5   4   1      299.29      296.73      7.18 o 
   6   4   1      199.81      185.09      4.42 o 
   7   4   1        1.19        5.17      2.80 o 
   8   4   1       53.36       51.24      4.05 o 
  -8   5   1        0.44        4.09      1.41 o 
  -7   5   1       38.93       38.12      2.28 o 
  -6   5   1       47.73       39.40      1.58 o 
  -5   5   1        3.12        0.27      0.71 o 
  -4   5   1      196.06      236.43      3.96 o 
  -3   5   1       37.75       20.58      1.78 o 
  -2   5   1        4.02        3.49      0.42 o 
  -1   5   1      153.44      119.81      1.72 o 
   0   5   1      806.66      695.70      7.39 o 
   1   5   1      531.64      601.65      6.85 o 
   2   5   1       19.49       45.02      1.06 o 
   3   5   1      465.76      530.33      7.52 o 
   4   5   1      284.83      279.19      4.06 o 
   5   5   1       23.43       19.38      1.02 o 
   6   5   1       98.54       94.41      2.36 o 
   7   5   1       91.87       81.65      2.78 o 
  -7   6   1       13.62       16.86      2.53 o 
  -6   6   1       14.72       18.31      1.27 o 
  -5   6   1       17.25       14.20      1.51 o 
  -4   6   1       55.93       41.24      1.53 o 
  -3   6   1        9.32        5.02      0.80 o 
  -2   6   1     1123.60     1153.50     12.49 o 
  -1   6   1        1.58        0.50      0.48 o 
   0   6   1      400.46      371.83      4.38 o 
   1   6   1       36.35       43.85      1.16 o 
   2   6   1      250.81      278.48      5.03 o 
   3   6   1       55.68       48.41      1.43 o 
   4   6   1      160.69      161.17      3.06 o 
   5   6   1       42.77       45.30      1.97 o 
   6   6   1       17.21       22.28      1.34 o 
   7   6   1       99.45      109.03      4.72 o 
  -7   7   1        7.70       13.79      1.97 o 
  -6   7   1        0.01        0.00      1.00 o 
  -5   7   1      110.65      110.96      3.34 o 
  -4   7   1        0.42        0.01      0.78 o 
  -3   7   1      492.01      402.77      6.92 o 
  -2   7   1       62.80       88.14      1.81 o 
  -1   7   1      343.25      265.72      3.65 o 
   0   7   1      966.43     1142.66     12.62 o 
   1   7   1      145.00      147.64      2.42 o 
   2   7   1      352.56      367.69      5.28 o 
   3   7   1      181.46      202.44      5.49 o 
   4   7   1        6.85        9.21      0.95 o 
   5   7   1       51.33       63.17      2.63 o 
   6   7   1        0.23        0.56      1.13 o 
   7   7   1        0.00        0.54      1.43 o 
  -7   8   1        5.09        0.00      2.70 o 
  -6   8   1        7.67        3.75      1.66 o 
  -5   8   1       34.83       19.88      2.14 o 
  -4   8   1       40.14       50.43      2.04 o 
  -3   8   1        0.01        0.00      0.76 o 
  -2   8   1      432.14      465.19      6.12 o 
  -1   8   1       52.30       49.55      1.74 o 
   0   8   1      276.20      240.36      3.75 o 
   1   8   1      166.17      188.51      3.14 o 
   2   8   1       42.20       61.37      1.77 o 
   3   8   1      185.00      196.38      3.80 o 
   4   8   1       91.84       91.02      3.39 o 
   5   8   1       12.63       16.48      2.53 o 
   6   8   1       13.27       14.33      1.70 o 
  -6   9   1        0.24        0.00      1.51 o 
  -5   9   1      194.05      232.14      7.11 o 
  -4   9   1       65.27       74.87      3.62 o 
  -3   9   1      456.55      482.83      9.55 o 
  -2   9   1       15.91       15.26      1.03 o 
  -1   9   1      478.37      456.81      6.69 o 
   0   9   1      175.28      205.09      4.05 o 
   1   9   1       23.79       23.63      1.22 o 
   2   9   1      352.85      392.68      6.27 o 
   3   9   1      100.92       89.49      3.42 o 
   4   9   1       16.14       15.87      2.07 o 
   5   9   1        9.46        8.67      1.94 o 
   6   9   1       11.56       12.18      1.78 o 
  -6  10   1        3.49        2.99      1.90 o 
  -5  10   1       48.82       45.05      4.35 o 
  -4  10   1       29.93       19.39      2.34 o 
  -3  10   1       13.61       20.11      1.97 o 
  -2  10   1      217.54      178.65      3.84 o 
  -1  10   1      268.91      278.87      5.17 o 
   0  10   1      149.99      135.92      3.36 o 
   1  10   1       76.86       51.34      2.05 o 
   2  10   1        1.76        3.38      1.02 o 
   3  10   1       87.47      114.71      3.88 o 
   4  10   1        7.46        3.92      1.75 o 
   5  10   1      105.37       98.77      4.47 o 
   6  10   1       24.57       24.27      2.74 o 
  -5  11   1       75.41       89.06      4.51 o 
  -4  11   1       33.22       32.10      2.87 o 
  -3  11   1      130.86      140.45      7.28 o 
  -2  11   1        7.55        7.64      1.34 o 
  -1  11   1      178.58      229.92      4.70 o 
   0  11   1      823.94      804.21     12.00 o 
   1  11   1       69.69      102.91      3.34 o 
   2  11   1      686.74      658.97     11.24 o 
   3  11   1        5.64        9.41      2.01 o 
   4  11   1       47.48       50.53      3.36 o 
   5  11   1       31.11       28.83      2.90 o 
  -4  12   1        8.94       20.56      2.74 o 
  -3  12   1        0.56        0.03      1.66 o 
  -2  12   1       69.14       64.25      2.76 o 
  -1  12   1       30.66       15.88      1.76 o 
   0  12   1        0.14        0.67      1.21 o 
   1  12   1       47.46       44.20      2.51 o 
   2  12   1      178.19      208.84      5.09 o 
   3  12   1        1.04        1.31      1.81 o 
   4  12   1       63.18       75.46      4.33 o 
  -3  13   1       15.41       32.39      3.14 o 
  -2  13   1       14.64        5.93      1.73 o 
  -1  13   1        7.06       11.24      1.90 o 
   0  13   1        2.90        1.15      1.99 o 
   1  13   1       13.35       14.26      2.02 o 
   2  13   1       17.79       13.36      2.05 o 
   3  13   1        2.22        2.20      1.96 o 
  -2  14   1        0.02        0.00      2.23 o 
  -1  14   1       28.42       33.41      2.70 o 
   0  14   1        1.47        4.27      1.72 o 
   1  14   1       19.49       28.17      2.64 o 
   2  14   1        4.46       16.46      3.34 o 
  -8   0   2      121.06      108.93      5.79 o 
  -6   0   2      815.54      783.79     15.09 o 
  -4   0   2      335.40      437.37      7.47 o 
  -2   0   2      229.34      123.41      1.90 o 
   0   0   2     1759.83     1405.64     68.76 o 
   2   0   2     1614.27     1401.83     22.16 o 
   4   0   2       15.70        3.94      1.01 o 
   6   0   2        1.15        2.26      0.96 o 
   8   0   2       10.13       14.59      2.38 o 
  -8   1   2       29.68       30.29      2.21 o 
  -7   1   2       28.28       34.08      1.45 o 
  -6   1   2      162.58      186.42      3.01 o 
  -5   1   2      165.95      140.39      2.19 o 
  -4   1   2      521.75      621.75      6.83 o 
  -3   1   2     1057.55      924.13      9.32 o 
  -2   1   2     3064.27     3134.98     29.32 o 
  -1   1   2        6.78       25.93      0.60 o 
   0   1   2      924.69      703.44      7.00 o 
   1   1   2     2693.65     2970.52     32.27 o 
   2   1   2      842.46      955.10     13.57 o 
   3   1   2       99.36      156.79      2.88 o 
   4   1   2      135.64      163.04      2.85 o 
   5   1   2       11.68       12.45      0.88 o 
   6   1   2        9.63       12.24      1.14 o 
   7   1   2       15.69        8.13      1.30 o 
   8   1   2       13.34       10.60      1.37 o 
  -8   2   2      242.45      233.50      6.05 o 
  -7   2   2        0.04        0.00      1.10 o 
  -6   2   2     1200.79     1236.71     14.10 o 
  -5   2   2        2.93        2.54      0.48 o 
  -4   2   2     1282.46     1420.73     15.00 o 
  -3   2   2        1.91        0.29      0.33 o 
  -2   2   2       24.16       24.73      0.74 o 
  -1   2   2     1504.59     1505.15     15.64 o 
   0   2   2     1482.98     1506.85     14.81 o 
   1   2   2      668.69      665.65      7.05 o 
   2   2   2        0.80        0.67      0.35 o 
   3   2   2       36.10       33.14      3.00 o 
   4   2   2      131.94      129.75      2.78 o 
   5   2   2       36.57       33.01      1.41 o 
   6   2   2       19.16       18.33      1.23 o 
   7   2   2       53.71       54.48      2.43 o 
   8   2   2        0.23        0.00      1.80 o 
  -8   3   2      549.22      544.09     11.79 o 
  -7   3   2       34.16       34.16      1.63 o 
  -6   3   2      947.95     1088.73     12.56 o 
  -5   3   2       16.98       30.53      1.43 o 
  -4   3   2      417.08      497.71      5.69 o 
  -3   3   2       32.57       46.98      1.19 o 
  -2   3   2      343.50      289.42      3.26 o 
  -1   3   2        6.47        1.76      0.41 o 
   0   3   2      311.75      302.38      3.22 o 
   1   3   2     1709.26     1462.10     14.46 o 
   2   3   2       57.14       57.99      1.62 o 
   3   3   2      232.41      210.05      3.45 o 
   4   3   2       51.74       51.75      1.94 o 
   5   3   2       17.82       18.02      1.35 o 
   6   3   2       27.31       24.05      1.82 o 
   7   3   2       14.84        9.55      2.82 o 
   8   3   2        5.12        0.00      1.98 o 
  -8   4   2      151.32      164.61      5.18 o 
  -7   4   2       37.64       37.38      1.79 o 
  -6   4   2        0.31        1.34      0.76 o 
  -5   4   2      144.79      152.46      2.66 o 
  -4   4   2       48.12       65.91      2.49 o 
  -3   4   2      161.10      143.53      2.69 o 
  -2   4   2       86.34       90.15      1.53 o 
  -1   4   2      172.27      178.70      2.19 o 
   0   4   2       42.92       26.47      0.71 o 
   1   4   2      160.76      115.93      1.72 o 
   2   4   2       66.52       72.67      1.71 o 
   3   4   2      755.18      716.13      9.08 o 
   4   4   2      135.21      121.67      2.32 o 
   5   4   2      268.11      257.86      6.18 o 
   6   4   2       56.67       57.77      2.40 o 
   7   4   2        9.07        9.09      1.82 o 
  -8   5   2       11.12       13.19      1.79 o 
  -7   5   2        3.79        7.40      2.36 o 
  -6   5   2       48.95       49.39      1.79 o 
  -5   5   2       15.58       10.20      0.91 o 
  -4   5   2      733.91      773.45     12.82 o 
  -3   5   2      243.01      221.25      3.77 o 
  -2   5   2     1007.74     1042.62     11.34 o 
  -1   5   2      518.51      467.20      5.47 o 
   0   5   2        3.89       19.24      0.72 o 
   1   5   2      122.48      139.77      2.28 o 
   2   5   2      616.47      700.54      8.40 o 
   3   5   2      246.42      272.83      7.34 o 
   4   5   2      340.02      336.05      6.48 o 
   5   5   2       42.13       45.52      2.98 o 
   6   5   2        0.83        0.01      0.71 o 
   7   5   2        1.53        0.00      1.49 o 
  -7   6   2        6.91        8.21      1.63 o 
  -6   6   2        6.38        7.75      1.21 o 
  -5   6   2        1.39        5.34      1.16 o 
  -4   6   2       53.14       39.60      1.72 o 
  -3   6   2        3.95        3.74      0.66 o 
  -2   6   2        0.28       14.40      0.78 o 
  -1   6   2      541.46      669.17      8.15 o 
   0   6   2      580.39      732.37      7.89 o 
   1   6   2      801.49      947.25     11.92 o 
   2   6   2      657.75      707.86     10.29 o 
   3   6   2       58.80       54.22      1.69 o 
   4   6   2      129.05      135.79      2.59 o 
   5   6   2       88.66       82.93      2.41 o 
   6   6   2        0.82        0.35      0.86 o 
   7   6   2        1.31        2.80      1.23 o 
  -7   7   2       30.54       33.88      2.55 o 
  -6   7   2        3.49        1.16      1.11 o 
  -5   7   2       43.85       44.22      2.60 o 
  -4   7   2       11.24        3.13      0.94 o 
  -3   7   2       95.39      120.16      2.62 o 
  -2   7   2       58.53       73.14      2.00 o 
  -1   7   2      829.53      893.38     11.42 o 
   0   7   2      335.62      358.33      5.06 o 
   1   7   2       78.70       66.44      1.65 o 
   2   7   2       96.12       99.88      2.13 o 
   3   7   2        0.23        0.53      0.70 o 
   4   7   2        0.09        0.00      0.72 o 
   5   7   2       64.79       69.85      3.67 o 
   6   7   2       52.62       49.57      2.44 o 
   7   7   2       27.44       28.72      2.55 o 
  -7   8   2      113.28      137.61      5.21 o 
  -6   8   2       47.85       45.36      4.62 o 
  -5   8   2      336.11      328.12     13.65 o 
  -4   8   2       19.90       22.42      1.77 o 
  -3   8   2      239.03      200.35      3.82 o 
  -2   8   2       18.70       21.36      1.29 o 
  -1   8   2        0.07        0.43      0.86 o 
   0   8   2        8.01        8.32      0.91 o 
   1   8   2        3.85        3.61      0.77 o 
   2   8   2       12.84       18.43      1.07 o 
   3   8   2       67.31       66.47      2.37 o 
   4   8   2        3.71        4.56      1.53 o 
   5   8   2       47.89       43.51      2.75 o 
   6   8   2        0.52        0.00      1.21 o 
  -6   9   2      109.74      107.78      4.63 o 
  -5   9   2       42.05       54.74      3.29 o 
  -4   9   2      822.77      804.07     19.26 o 
  -3   9   2       41.60       55.92      2.16 o 
  -2   9   2      458.37      457.02      7.30 o 
  -1   9   2      152.36      170.85      3.63 o 
   0   9   2        0.42        0.31      0.87 o 
   1   9   2      365.92      390.49      5.94 o 
   2   9   2       17.73       20.48      1.24 o 
   3   9   2       63.73       64.66      2.81 o 
   4   9   2        7.68        6.18      1.99 o 
   5   9   2        0.00        0.00      1.78 o 
   6   9   2        1.18        0.00      1.35 o 
  -6  10   2      148.05      137.49      5.49 o 
  -5  10   2      146.38      141.43      5.40 o 
  -4  10   2       20.31       24.68      2.51 o 
  -3  10   2      159.69      157.53      5.06 o 
  -2  10   2      902.89      935.65     14.82 o 
  -1  10   2        0.22        2.33      1.08 o 
   0  10   2      424.59      478.56      7.73 o 
   1  10   2       62.34       55.34      2.13 o 
   2  10   2        4.15        2.61      1.31 o 
   3  10   2        2.23        1.21      1.27 o 
   4  10   2       23.64       23.75      2.50 o 
   5  10   2       29.36       30.00      2.74 o 
  -5  11   2        9.93        9.24      2.26 o 
  -4  11   2        1.15        2.69      1.88 o 
  -3  11   2       70.71       52.15      2.83 o 
  -2  11   2       33.72       32.22      1.96 o 
  -1  11   2        1.80        0.00      0.98 o 
   0  11   2       98.69       99.56      2.95 o 
   1  11   2      165.63      186.26      4.61 o 
   2  11   2        0.62        0.97      1.55 o 
   3  11   2       42.66       40.99      4.05 o 
   4  11   2       76.33       62.38      3.69 o 
   5  11   2       13.45       13.95      2.40 o 
  -4  12   2       27.17       31.45      3.18 o 
  -3  12   2        0.18        2.91      1.91 o 
  -2  12   2      192.64      223.24      5.56 o 
  -1  12   2        8.77       12.38      1.84 o 
   0  12   2      143.43      143.21      4.09 o 
   1  12   2        2.87        3.27      1.34 o 
   2  12   2       54.96       61.01      3.18 o 
   3  12   2       38.91       33.11      3.03 o 
   4  12   2        1.90        0.62      1.79 o 
  -3  13   2       22.38       31.33      3.14 o 
  -2  13   2        8.76        4.50      1.68 o 
  -1  13   2       16.44       21.70      2.24 o 
   0  13   2        5.62       11.31      1.92 o 
   1  13   2        0.32        0.31      1.30 o 
   2  13   2        0.69        0.41      1.77 o 
   3  13   2        2.27        0.00      1.84 o 
  -2  14   2        6.59       22.71      7.65 o 
  -1  14   2       19.62       13.22      2.24 o 
   0  14   2        8.92       19.12      2.31 o 
   1  14   2       19.35       12.84      2.15 o 
  -7   0   3      401.39      354.15     17.67 o 
  -5   0   3      710.34      639.44     10.87 o 
  -3   0   3      219.88      325.46      4.52 o 
  -1   0   3     5309.47     5573.51     69.50 o 
   1   0   3      351.47      341.15      4.82 o 
   3   0   3      529.24      592.82      9.78 o 
   5   0   3       35.00       26.19      1.25 o 
   7   0   3       68.67       66.95      2.90 o 
  -8   1   3       37.34       30.90      2.30 o 
  -7   1   3       10.55        8.72      1.18 o 
  -6   1   3      104.39       88.15      2.13 o 
  -5   1   3      219.55      257.20      3.50 o 
  -4   1   3      267.88      229.82      2.91 o 
  -3   1   3     2285.26     2390.16     24.82 o 
  -2   1   3      415.36      464.98      4.64 o 
  -1   1   3      379.21      356.02      3.61 o 
   0   1   3      652.86      628.84      6.09 o 
   1   1   3      970.64     1054.58     11.00 o 
   2   1   3       42.87       28.46      0.60 o 
   3   1   3       63.59       65.77      1.70 o 
   4   1   3        0.30        0.82      0.60 o 
   5   1   3      125.67      128.82      2.69 o 
   6   1   3        3.87        6.48      0.90 o 
   7   1   3       12.38        9.79      0.87 o 
   8   1   3        0.03        0.12      1.21 o 
  -8   2   3       53.43       54.94      2.77 o 
  -7   2   3        8.69       13.15      1.47 o 
  -6   2   3       75.38       96.32      2.70 o 
  -5   2   3       34.38       40.26      1.16 o 
  -4   2   3      660.34      681.49      7.09 o 
  -3   2   3       33.15       16.29      0.63 o 
  -2   2   3      142.82      126.58      1.59 o 
  -1   2   3     2885.12     2534.11     24.75 o 
   0   2   3      870.48     1074.14     12.00 o 
   1   2   3     1188.07      949.39      9.97 o 
   2   2   3        1.29        7.44      0.45 o 
   3   2   3       70.24       83.96      1.92 o 
   4   2   3       10.58       15.08      1.50 o 
   5   2   3       80.87       61.23      2.20 o 
   6   2   3       12.66       14.75      1.23 o 
   7   2   3        1.22        1.21      1.15 o 
  -8   3   3       24.30       31.57      5.06 o 
  -7   3   3        5.32        4.28      1.98 o 
  -6   3   3       68.45       74.51      2.00 o 
  -5   3   3       40.18       33.55      1.08 o 
  -4   3   3       48.70       55.14      1.39 o 
  -3   3   3        4.29        6.28      0.67 o 
  -2   3   3      215.59      258.04      3.20 o 
  -1   3   3      560.76      575.49      6.38 o 
   0   3   3        2.18        0.29      0.39 o 
   1   3   3     1366.55     1502.52     15.62 o 
   2   3   3       43.88       53.29      1.42 o 
   3   3   3      636.63      656.54      7.72 o 
   4   3   3       18.98       22.47      1.41 o 
   5   3   3        4.60        4.48      1.08 o 
   6   3   3       15.64       13.91      1.46 o 
   7   3   3        5.00        4.56      1.60 o 
  -8   4   3      277.91      291.44      8.85 o 
  -7   4   3        2.95        3.68      1.34 o 
  -6   4   3      298.64      326.68      5.65 o 
  -5   4   3       31.82       34.04      1.23 o 
  -4   4   3       24.31       22.35      1.07 o 
  -3   4   3       18.23       30.42      1.01 o 
  -2   4   3      116.45      169.78      2.95 o 
  -1   4   3      707.81      607.78      6.51 o 
   0   4   3       25.79       20.64      0.77 o 
   1   4   3       39.24       25.50      0.82 o 
   2   4   3       14.12       21.99      1.21 o 
   3   4   3       33.11       30.55      1.10 o 
   4   4   3        0.71        1.70      0.61 o 
   5   4   3        6.41        4.61      0.72 o 
   6   4   3       27.37       23.75      1.72 o 
   7   4   3       24.42       29.36      2.74 o 
  -8   5   3       13.96       23.52      2.23 o 
  -7   5   3        0.72        0.69      1.67 o 
  -6   5   3        0.13        0.33      0.77 o 
  -5   5   3        1.14        0.77      0.75 o 
  -4   5   3        5.04        9.49      0.88 o 
  -3   5   3      149.73      175.05      3.93 o 
  -2   5   3       80.13       80.05      1.66 o 
  -1   5   3       72.92       60.25      1.32 o 
   0   5   3      252.53      244.74      3.26 o 
   1   5   3     1365.79     1451.81     17.59 o 
   2   5   3      639.31      681.01      8.10 o 
   3   5   3       66.83       87.55      1.88 o 
   4   5   3      200.72      200.77      3.28 o 
   5   5   3       11.80        8.61      0.98 o 
   6   5   3       12.92       10.40      1.02 o 
   7   5   3        1.96        1.98      1.64 o 
  -7   6   3        8.78        4.84      2.37 o 
  -6   6   3       31.54       25.91      1.66 o 
  -5   6   3        7.98       15.23      1.82 o 
  -4   6   3        0.30        0.83      0.79 o 
  -3   6   3       41.12       55.79      1.81 o 
  -2   6   3      189.12      194.67      3.46 o 
  -1   6   3        0.60        2.17      0.57 o 
   0   6   3      618.13      701.46      8.54 o 
   1   6   3        7.33       11.92      0.97 o 
   2   6   3       89.61       70.13      1.58 o 
   3   6   3        0.33        2.71      0.70 o 
   4   6   3      254.45      279.02      4.84 o 
   5   6   3       37.23       34.12      1.62 o 
   6   6   3      153.31      165.61      4.40 o 
   7   6   3       26.56       27.49      2.58 o 
  -7   7   3        5.76        8.83      1.89 o 
  -6   7   3      105.37       99.79      6.02 o 
  -5   7   3        1.30        0.00      1.55 o 
  -4   7   3        1.53        1.74      0.94 o 
  -3   7   3       16.25       17.52      0.93 o 
  -2   7   3      183.30      215.43      3.90 o 
  -1   7   3        0.61        2.87      0.71 o 
   0   7   3      400.67      414.79      6.70 o 
   1   7   3       48.74       47.77      1.78 o 
   2   7   3        3.28        2.07      0.69 o 
   3   7   3        0.30        1.13      0.75 o 
   4   7   3       11.89       12.61      1.23 o 
   5   7   3       62.31       56.52      2.58 o 
   6   7   3        2.07        0.00      1.15 o 
  -7   8   3       19.08       27.17      2.70 o 
  -6   8   3      141.08      146.91      5.24 o 
  -5   8   3       90.21       80.94      6.97 o 
  -4   8   3      207.81      223.46      5.42 o 
  -3   8   3      277.53      306.23      5.32 o 
  -2   8   3      147.08      168.41      4.55 o 
  -1   8   3        2.98        4.91      0.92 o 
   0   8   3       24.92       21.45      1.29 o 
   1   8   3        0.24        0.24      0.68 o 
   2   8   3       33.67       30.48      1.33 o 
   3   8   3       47.65       41.39      1.70 o 
   4   8   3       54.04       53.35      2.92 o 
   5   8   3       18.19       16.79      3.11 o 
   6   8   3       27.90       31.38      2.25 o 
  -6   9   3       36.81       41.80      3.13 o 
  -5   9   3       36.64       26.46      2.57 o 
  -4   9   3       56.27       49.84      2.56 o 
  -3   9   3       68.66       74.05      2.51 o 
  -2   9   3        6.81        1.18      0.89 o 
  -1   9   3        3.19        4.47      1.03 o 
   0   9   3       57.66       56.25      2.02 o 
   1   9   3      293.41      294.81      4.87 o 
   2   9   3        0.31        0.00      0.96 o 
   3   9   3      166.14      157.01      4.49 o 
   4   9   3        4.09       10.84      1.91 o 
   5   9   3       49.92       51.19      3.18 o 
   6   9   3        8.08        6.54      1.88 o 
  -6  10   3      155.03      165.13     17.70 o 
  -5  10   3        1.33        2.03      1.74 o 
  -4  10   3      122.31      114.94      4.75 o 
  -3  10   3      121.01      130.11      3.49 o 
  -2  10   3       12.77        8.86      1.23 o 
  -1  10   3      361.32      391.00      8.29 o 
   0  10   3       44.97       46.65      1.99 o 
   1  10   3       25.28       20.51      1.51 o 
   2  10   3       95.99       99.44      3.61 o 
   3  10   3       16.27       20.66      2.34 o 
   4  10   3        3.17        2.55      1.75 o 
   5  10   3        0.01        0.00      1.66 o 
  -5  11   3        1.06        0.00      1.75 o 
  -4  11   3      159.59      195.26      7.24 o 
  -3  11   3        0.09        0.00      1.34 o 
  -2  11   3       49.56       61.75      3.88 o 
  -1  11   3        5.37        5.96      1.20 o 
   0  11   3        0.10        0.00      0.98 o 
   1  11   3        0.77        0.00      1.08 o 
   2  11   3       18.12       27.67      2.25 o 
   3  11   3       18.00       21.81      2.54 o 
   4  11   3       33.06       37.69      3.37 o 
   5  11   3       31.16       32.76      5.44 o 
  -4  12   3        0.97        0.06      1.76 o 
  -3  12   3       32.12       44.60      3.31 o 
  -2  12   3        3.24        7.21      1.50 o 
  -1  12   3       21.41       31.08      2.69 o 
   0  12   3        0.06        0.00      1.24 o 
   1  12   3        0.41        0.05      1.19 o 
   2  12   3        3.70        2.84      1.83 o 
   3  12   3        9.93       10.54      2.27 o 
   4  12   3       20.04       26.15      2.99 o 
  -3  13   3        5.55        3.07      2.01 o 
  -2  13   3        0.06        1.30      1.57 o 
  -1  13   3       14.14       16.44      2.12 o 
   0  13   3       16.58       23.43      2.91 o 
   1  13   3        2.68        0.54      1.39 o 
   2  13   3       33.62       40.48      3.32 o 
   3  13   3        4.46        6.77      2.31 o 
  -1  14   3        6.54        0.00      1.61 o 
   0  14   3       19.19       21.01      2.46 o 
   1  14   3        0.02        2.59      1.95 o 
  -8   0   4      130.94      104.29      6.03 o 
  -6   0   4       67.37       64.29      2.37 o 
  -4   0   4       90.08       94.36      2.44 o 
  -2   0   4      269.94      317.92      4.51 o 
   0   0   4      267.12      254.11      3.74 o 
   2   0   4        0.22        0.54      0.51 o 
   4   0   4       93.39       70.01      2.23 o 
   6   0   4       71.85       52.57      2.00 o 
  -8   1   4        0.82        0.11      1.34 o 
  -7   1   4       38.29       39.95      1.90 o 
  -6   1   4        5.95        6.03      1.01 o 
  -5   1   4        1.49        0.79      0.56 o 
  -4   1   4       11.85       12.75      0.53 o 
  -3   1   4      152.82      122.60      1.81 o 
  -2   1   4        5.56       12.82      0.49 o 
  -1   1   4     1480.54     1368.21     12.93 o 
   0   1   4       40.25       56.48      0.98 o 
   1   1   4       12.62       10.60      0.47 o 
   2   1   4      155.58      139.04      1.95 o 
   3   1   4       38.15       38.39      1.07 o 
   4   1   4        0.39        0.92      0.50 o 
   5   1   4       19.47       20.26      0.88 o 
   6   1   4       13.85       17.93      1.33 o 
   7   1   4        8.94        4.10      1.06 o 
  -8   2   4       43.79       38.80      3.84 o 
  -7   2   4       33.56       28.55      1.97 o 
  -6   2   4        0.07        0.00      0.66 o 
  -5   2   4      272.72      290.01      4.55 o 
  -4   2   4       48.71       42.83      1.12 o 
  -3   2   4       14.64       18.19      0.61 o 
  -2   2   4        0.53        1.79      0.32 o 
  -1   2   4        9.60       28.01      0.85 o 
   0   2   4       81.46       67.59      1.18 o 
   1   2   4      419.36      404.58      4.36 o 
   2   2   4      285.55      319.70      4.06 o 
   3   2   4       37.36       33.84      1.07 o 
   4   2   4      143.67      172.28      2.91 o 
   5   2   4       41.25       27.79      1.06 o 
   6   2   4        4.57        2.57      0.77 o 
   7   2   4       83.47       80.83      2.43 o 
  -8   3   4       45.14       52.93      2.87 o 
  -7   3   4       90.63       86.23      3.39 o 
  -6   3   4       66.94       66.39      3.43 o 
  -5   3   4       40.28       30.87      1.26 o 
  -4   3   4        1.50        1.65      0.61 o 
  -3   3   4      782.34      797.00      8.78 o 
  -2   3   4       30.97       20.56      0.88 o 
  -1   3   4        6.82       15.65      0.61 o 
   0   3   4      654.42      762.61      7.90 o 
   1   3   4     1112.76     1163.21     13.97 o 
   2   3   4       48.56       57.89      1.50 o 
   3   3   4      228.20      190.39      2.91 o 
   4   3   4       18.89       16.60      0.88 o 
   5   3   4       35.92       27.71      1.13 o 
   6   3   4       48.82       39.20      2.44 o 
   7   3   4        1.20        0.00      1.85 o 
  -8   4   4       40.75       39.27      2.64 o 
  -7   4   4        5.40        4.05      1.40 o 
  -6   4   4        1.74        1.75      1.03 o 
  -5   4   4       24.12       25.26      1.05 o 
  -4   4   4       56.91       78.03      3.27 o 
  -3   4   4      268.69      319.98      4.00 o 
  -2   4   4      133.66      143.40      2.57 o 
  -1   4   4     1504.48     1847.99     21.13 o 
   0   4   4      248.85      285.61      3.83 o 
   1   4   4       37.22       67.85      1.51 o 
   2   4   4       11.18        6.35      0.70 o 
   3   4   4      125.83      133.18      3.12 o 
   4   4   4       35.05       41.21      1.41 o 
   5   4   4       12.85       11.54      0.98 o 
   6   4   4        0.22        0.59      0.76 o 
   7   4   4       15.38       20.24      3.30 o 
  -8   5   4        9.26        5.64      1.73 o 
  -7   5   4        7.39        6.54      1.55 o 
  -6   5   4       63.62       60.52      2.21 o 
  -5   5   4       12.76        8.60      1.01 o 
  -4   5   4      134.91      147.39      3.38 o 
  -3   5   4       12.78       21.81      1.01 o 
  -2   5   4       12.65       14.95      0.76 o 
  -1   5   4      201.92      216.23      3.18 o 
   0   5   4      633.67      716.60      8.63 o 
   1   5   4      144.29       98.34      2.05 o 
   2   5   4      455.26      494.11      6.16 o 
   3   5   4      176.29      154.60      3.62 o 
   4   5   4       29.50       31.97      1.24 o 
   5   5   4      233.89      227.71      4.52 o 
   6   5   4       76.78       70.46      2.23 o 
   7   5   4       96.17      105.45      3.39 o 
  -7   6   4        1.59        0.75      3.20 o 
  -6   6   4        2.35        1.03      1.46 o 
  -5   6   4        0.97        0.00      1.00 o 
  -4   6   4        0.03        0.42      0.81 o 
  -3   6   4      317.86      324.29      4.73 o 
  -2   6   4       12.67       15.17      0.90 o 
  -1   6   4      295.09      328.51      4.57 o 
   0   6   4      254.10      249.61      3.70 o 
   1   6   4       78.90       68.01      2.12 o 
   2   6   4      462.82      453.30      6.51 o 
   3   6   4       21.19       19.03      1.19 o 
   4   6   4       79.29       77.62      2.01 o 
   5   6   4        2.20        6.24      1.07 o 
   6   6   4       39.07       35.63      2.82 o 
   7   6   4        0.43        1.73      1.30 o 
  -7   7   4       20.25       22.41      2.69 o 
  -6   7   4       10.29       12.43      1.94 o 
  -5   7   4        0.56        2.24      1.40 o 
  -4   7   4       35.57       42.86      1.94 o 
  -3   7   4       92.51      110.46      2.64 o 
  -2   7   4      269.14      235.86      3.89 o 
  -1   7   4        0.96        2.02      0.78 o 
   0   7   4       45.55       19.70      1.23 o 
   1   7   4       37.11       39.28      1.55 o 
   2   7   4      218.25      252.39      4.06 o 
   3   7   4      186.07      189.34      4.25 o 
   4   7   4      274.89      272.33      5.96 o 
   5   7   4       41.66       41.17      2.32 o 
   6   7   4       68.38       74.82      3.08 o 
  -7   8   4        3.89        5.06      4.04 o 
  -6   8   4        0.90        0.20      1.54 o 
  -5   8   4       33.29       38.76      2.77 o 
  -4   8   4      241.78      224.46      5.52 o 
  -3   8   4        0.91        0.11      0.77 o 
  -2   8   4      320.06      285.84      4.63 o 
  -1   8   4       22.11       30.12      1.49 o 
   0   8   4       59.86       65.00      2.10 o 
   1   8   4       14.91       22.24      1.54 o 
   2   8   4      129.59      126.92      2.92 o 
   3   8   4       74.70       86.56      2.79 o 
   4   8   4        0.00        2.12      1.41 o 
   5   8   4       50.66       51.06      2.68 o 
   6   8   4        9.64        8.75      1.66 o 
  -6   9   4      112.30      117.32      4.96 o 
  -5   9   4       64.34       66.53      4.85 o 
  -4   9   4       60.53       57.15      2.73 o 
  -3   9   4       13.38       14.18      1.32 o 
  -2   9   4      105.90      113.67      2.91 o 
  -1   9   4        3.10        2.24      1.01 o 
   0   9   4      438.11      430.32      7.05 o 
   1   9   4        7.53        2.55      0.98 o 
   2   9   4       64.95       68.62      2.88 o 
   3   9   4       13.35        8.89      1.59 o 
   4   9   4        0.44        0.00      1.39 o 
   5   9   4        0.68        2.49      1.60 o 
  -6  10   4        0.00        0.00      3.98 o 
  -5  10   4       18.08       20.50      2.53 o 
  -4  10   4        0.14        2.86      1.68 o 
  -3  10   4        6.76        6.17      1.20 o 
  -2  10   4       17.72       14.84      1.49 o 
  -1  10   4       60.10       59.74      2.43 o 
   0  10   4        2.94        6.17      1.19 o 
   1  10   4       36.49       34.02      2.84 o 
   2  10   4      144.61      143.60      4.38 o 
   3  10   4       50.04       55.78      3.33 o 
   4  10   4      112.87      121.92      7.39 o 
   5  10   4       12.02       17.27      2.47 o 
  -5  11   4       77.22       88.79      5.54 o 
  -4  11   4        8.63        0.58      1.70 o 
  -3  11   4       66.53       73.47      3.30 o 
  -2  11   4        8.32        4.56      1.29 o 
  -1  11   4       12.37        8.35      1.31 o 
   0  11   4        1.59        0.00      1.12 o 
   1  11   4      121.36      122.07      4.14 o 
   2  11   4        0.98        0.00      1.88 o 
   3  11   4      139.93      144.94      5.58 o 
   4  11   4       65.01       76.41      4.21 o 
  -4  12   4        0.20        0.00      1.81 o 
  -3  12   4        0.92        0.00      1.91 o 
  -2  12   4        1.32        1.58      1.28 o 
  -1  12   4       11.32       10.63      2.12 o 
   0  12   4        2.43        1.24      1.31 o 
   1  12   4       23.62       19.33      2.10 o 
   2  12   4        0.32        0.00      1.70 o 
   3  12   4       19.51       26.17      2.88 o 
  -3  13   4        1.90        7.84      2.43 o 
  -2  13   4        2.53        0.26      1.84 o 
  -1  13   4       19.47       27.42      2.45 o 
   0  13   4        0.06        0.59      1.52 o 
   1  13   4       28.65       34.48      3.61 o 
   2  13   4        1.41        8.07      2.21 o 
  -1  14   4        1.43        0.12      1.63 o 
   0  14   4       11.99       11.55      2.19 o 
  -7   0   5       14.19       19.95      5.47 o 
  -5   0   5      131.70      133.97      3.37 o 
  -3   0   5       22.14       20.28      1.16 o 
  -1   0   5      686.80      748.56      9.94 o 
   1   0   5      557.38      495.50      8.53 o 
   3   0   5     2144.57     2045.42     36.94 o 
   5   0   5      132.99      118.46      3.49 o 
   7   0   5       50.67       64.42      3.19 o 
  -8   1   5        1.32        1.22      1.47 o 
  -7   1   5        1.10        1.10      1.03 o 
  -6   1   5        2.68        2.96      0.77 o 
  -5   1   5        7.09        7.28      0.80 o 
  -4   1   5       31.70       27.74      0.84 o 
  -3   1   5        2.16        1.06      0.30 o 
  -2   1   5      508.54      515.84      5.49 o 
  -1   1   5      244.05      208.68      2.44 o 
   0   1   5      162.20      184.42      2.23 o 
   1   1   5      809.44      760.19     10.88 o 
   2   1   5      188.01      151.30      2.20 o 
   3   1   5       35.19       22.90      0.97 o 
   4   1   5      425.93      382.20      6.00 o 
   5   1   5      288.15      281.13      4.28 o 
   6   1   5      336.31      328.84      5.08 o 
   7   1   5       43.80       48.62      2.09 o 
  -8   2   5        5.35        6.48      2.65 o 
  -7   2   5        9.26       13.31      1.66 o 
  -6   2   5       34.26       30.51      2.08 o 
  -5   2   5       20.41       23.87      0.99 o 
  -4   2   5      211.36      198.37      3.32 o 
  -3   2   5       12.12        7.98      0.50 o 
  -2   2   5       27.95       18.39      0.72 o 
  -1   2   5      274.78      215.62      2.69 o 
   0   2   5      984.66      939.10      9.59 o 
   1   2   5      289.54      232.18      3.17 o 
   2   2   5      196.99      170.42      2.56 o 
   3   2   5       61.26       47.70      1.16 o 
   4   2   5       20.20       10.35      0.94 o 
   5   2   5        0.32        0.54      0.71 o 
   6   2   5        1.27        0.01      1.33 o 
   7   2   5        3.53        1.57      1.07 o 
  -8   3   5        1.32        0.00      1.66 o 
  -7   3   5       24.63       18.98      1.88 o 
  -6   3   5        4.60        5.63      1.19 o 
  -5   3   5        0.11        0.00      0.68 o 
  -4   3   5      372.38      406.42      5.16 o 
  -3   3   5        3.85        4.01      0.50 o 
  -2   3   5      570.29      650.76      7.37 o 
  -1   3   5       35.10       21.18      0.94 o 
   0   3   5      103.74      155.84      2.59 o 
   1   3   5       10.25        4.90      0.79 o 
   2   3   5      181.83      243.19      3.97 o 
   3   3   5       47.67       47.78      1.42 o 
   4   3   5       15.82       12.22      0.92 o 
   5   3   5       25.94       26.71      1.52 o 
   6   3   5       61.18       63.73      2.04 o 
   7   3   5        0.57        0.00      1.10 o 
  -8   4   5        4.11        2.99      2.22 o 
  -7   4   5       52.42       48.13      2.71 o 
  -6   4   5       16.36       18.17      1.84 o 
  -5   4   5       13.49       12.97      1.08 o 
  -4   4   5       66.39       49.90      2.37 o 
  -3   4   5      315.01      308.33      4.55 o 
  -2   4   5     1127.74     1201.03     16.45 o 
  -1   4   5     1029.82      984.45     10.97 o 
   0   4   5      545.43      562.39      6.91 o 
   1   4   5      947.94      858.91     10.73 o 
   2   4   5       50.65       87.18      1.81 o 
   3   4   5      338.33      286.76      5.28 o 
   4   4   5      168.04      178.77      3.39 o 
   5   4   5       22.95       20.08      1.26 o 
   6   4   5       38.09       41.08      1.78 o 
   7   4   5        5.84        6.82      1.41 o 
  -8   5   5        2.92        3.62      2.04 o 
  -7   5   5        0.04        1.15      1.42 o 
  -6   5   5        4.25        8.85      1.64 o 
  -5   5   5      218.21      204.76      4.25 o 
  -4   5   5        2.58        6.06      0.95 o 
  -3   5   5      138.18      146.66      2.66 o 
  -2   5   5       69.00       56.57      1.74 o 
  -1   5   5       59.97       73.45      1.85 o 
   0   5   5      274.60      237.70      4.03 o 
   1   5   5       24.30       32.74      2.71 o 
   2   5   5      305.02      274.70      4.59 o 
   3   5   5        0.20        0.68      0.67 o 
   4   5   5       94.10       93.12      2.15 o 
   5   5   5        0.84        0.77      0.91 o 
   6   5   5        0.82        5.31      1.88 o 
   7   5   5       10.68       12.34      1.64 o 
  -7   6   5       17.71       11.91      2.02 o 
  -6   6   5        0.00        0.00      2.02 o 
  -5   6   5      163.87      179.76      5.74 o 
  -4   6   5       18.80       30.53      1.63 o 
  -3   6   5      117.48      120.37      2.40 o 
  -2   6   5      139.03      192.37      4.46 o 
  -1   6   5      114.56      112.14      2.35 o 
   0   6   5       30.21       33.29      1.26 o 
   1   6   5      187.99      169.63      3.35 o 
   2   6   5       48.98       71.97      2.53 o 
   3   6   5      164.27      157.21      3.33 o 
   4   6   5        8.12        3.05      0.95 o 
   5   6   5      152.27      141.24      4.14 o 
   6   6   5       32.19       26.96      2.10 o 
  -7   7   5       75.04       66.33      3.68 o 
  -6   7   5       38.65       34.32      2.72 o 
  -5   7   5       69.96       55.87      3.07 o 
  -4   7   5       56.92       48.16      2.08 o 
  -3   7   5       30.45       40.74      1.43 o 
  -2   7   5       59.98       62.10      1.85 o 
  -1   7   5      169.66      216.79      4.05 o 
   0   7   5      206.85      217.48      4.03 o 
   1   7   5       18.46       11.73      1.20 o 
   2   7   5       24.14       23.92      1.49 o 
   3   7   5      221.60      217.73      4.56 o 
   4   7   5       28.71       30.11      2.03 o 
   5   7   5      125.95      138.14      4.25 o 
   6   7   5        0.00        1.01      1.32 o 
  -7   8   5        4.86        0.00      1.71 o 
  -6   8   5        2.30        2.28      2.40 o 
  -5   8   5        2.40        3.34      1.58 o 
  -4   8   5       11.00       16.61      1.74 o 
  -3   8   5       27.90       23.00      1.24 o 
  -2   8   5       78.50      107.59      2.73 o 
  -1   8   5      154.68      192.29      3.90 o 
   0   8   5      162.83      185.38      4.17 o 
   1   8   5      466.83      512.96      9.45 o 
   2   8   5      170.92      173.95      5.95 o 
   3   8   5       88.06      104.08      4.97 o 
   4   8   5       45.36       36.07      2.62 o 
   5   8   5        0.49        1.21      1.37 o 
   6   8   5        9.81        5.96      1.63 o 
  -6   9   5       29.38       31.02      2.90 o 
  -5   9   5        4.55        4.50      2.04 o 
  -4   9   5        3.92        3.19      1.37 o 
  -3   9   5       65.46       59.39      2.25 o 
  -2   9   5        1.50        0.54      0.99 o 
  -1   9   5      174.47      165.41      3.69 o 
   0   9   5       23.06       33.63      1.75 o 
   1   9   5        4.01        2.15      1.06 o 
   2   9   5       49.02       53.62      2.60 o 
   3   9   5       14.34       15.46      2.08 o 
   4   9   5        3.83        3.05      1.76 o 
   5   9   5        8.56        9.37      1.77 o 
  -6  10   5        0.01        0.00      1.70 o 
  -5  10   5        7.52        5.33      1.93 o 
  -4  10   5       51.39       62.12      3.57 o 
  -3  10   5        0.08        0.00      0.97 o 
  -2  10   5       83.71       92.14      3.08 o 
  -1  10   5      330.44      323.21      5.92 o 
   0  10   5       66.24       76.99      2.56 o 
   1  10   5      320.73      307.18      8.76 o 
   2  10   5      105.11      153.85      4.64 o 
   3  10   5        0.03        0.57      1.66 o 
   4  10   5       41.99       56.09      3.48 o 
   5  10   5       18.00       16.80      2.66 o 
  -5  11   5        1.48        0.18      1.86 o 
  -4  11   5       62.72       57.35      3.72 o 
  -3  11   5       81.86       81.51      3.53 o 
  -2  11   5        9.87        5.67      1.36 o 
  -1  11   5       52.41       40.74      3.14 o 
   0  11   5       24.50       19.65      1.78 o 
   1  11   5       40.94       44.15      3.46 o 
   2  11   5       76.67       69.39      3.24 o 
   3  11   5      164.43      149.97      5.74 o 
   4  11   5       27.07       25.93      4.52 o 
  -4  12   5        6.64        9.28      2.39 o 
  -3  12   5       83.50       76.35      8.33 o 
  -2  12   5        9.31        4.80      1.40 o 
  -1  12   5       77.16       75.23      3.41 o 
   0  12   5        8.26        3.20      1.40 o 
   1  12   5        4.91        6.18      1.83 o 
   2  12   5        1.68        3.93      1.97 o 
   3  12   5        0.29        0.00      2.48 o 
  -3  13   5        0.20        1.48      1.96 o 
  -2  13   5        5.78        8.58      2.27 o 
  -1  13   5        1.37        2.04      1.63 o 
   0  13   5        3.68        1.11      2.42 o 
   1  13   5       10.45       12.58      3.64 o 
   2  13   5        4.30        4.44      2.24 o 
  -8   0   6        0.81        0.00      2.06 o 
  -6   0   6       98.46       92.28      3.50 o 
  -4   0   6      589.07      667.30     11.34 o 
  -2   0   6      120.53      150.58      2.98 o 
   0   0   6      749.88      828.34     12.18 o 
   2   0   6     1667.22     1628.92     25.63 o 
   4   0   6      753.55      752.29     15.29 o 
   6   0   6       29.70       43.48      2.63 o 
  -8   1   6       48.18       41.81      3.06 o 
  -7   1   6        2.59        1.59      1.29 o 
  -6   1   6       97.61      103.89      2.77 o 
  -5   1   6      194.09      183.61      3.21 o 
  -4   1   6        1.16        2.50      0.55 o 
  -3   1   6      237.17      222.27      3.18 o 
  -2   1   6      166.83      227.94      2.83 o 
  -1   1   6      859.80      935.52      9.16 o 
   0   1   6      153.02      157.22      2.44 o 
   1   1   6     1808.23     1812.30     21.53 o 
   2   1   6      157.79      125.43      3.00 o 
   3   1   6       26.23       19.51      1.03 o 
   4   1   6        7.91        9.03      0.92 o 
   5   1   6       33.08       39.41      1.46 o 
   6   1   6        0.32        0.00      1.00 o 
   7   1   6        9.07        7.48      1.28 o 
  -8   2   6        7.41        6.20      1.66 o 
  -7   2   6        0.77        0.07      1.20 o 
  -6   2   6       38.98       44.12      2.09 o 
  -5   2   6       13.19       13.53      0.77 o 
  -4   2   6       15.83       14.60      0.77 o 
  -3   2   6     1145.28     1031.35     12.73 o 
  -2   2   6        8.54        0.79      0.51 o 
  -1   2   6     2536.15     2318.86     21.83 o 
   0   2   6      566.03      377.18      4.58 o 
   1   2   6        8.91        1.41      0.46 o 
   2   2   6      728.66      708.98      8.35 o 
   3   2   6      111.97      133.37      2.37 o 
   4   2   6      211.03      212.95      3.79 o 
   5   2   6        4.10        4.33      0.87 o 
   6   2   6       14.11        9.02      1.30 o 
   7   2   6        0.84        0.04      1.10 o 
  -8   3   6       13.72        9.75      1.75 o 
  -7   3   6        6.32        4.18      1.45 o 
  -6   3   6      130.63      121.72      4.18 o 
  -5   3   6        6.09        4.00      0.69 o 
  -4   3   6       48.54       60.15      1.80 o 
  -3   3   6        8.64       19.53      0.90 o 
  -2   3   6       21.95       24.54      1.52 o 
  -1   3   6      662.21      591.96      7.24 o 
   0   3   6      130.97      181.84      2.98 o 
   1   3   6     1340.84     1270.05     16.69 o 
   2   3   6      148.89      163.64      2.73 o 
   3   3   6      180.28      185.94      3.10 o 
   4   3   6       17.63       11.08      1.11 o 
   5   3   6        4.31        4.55      0.96 o 
   6   3   6        0.07        0.00      1.22 o 
   7   3   6        0.96        1.06      1.35 o 
  -8   4   6        1.22        3.29      1.57 o 
  -7   4   6        1.78        1.62      1.77 o 
  -6   4   6       66.74       65.84      3.11 o 
  -5   4   6       74.50       85.21      2.38 o 
  -4   4   6      185.37      162.51      2.47 o 
  -3   4   6        2.70        4.60      0.67 o 
  -2   4   6       92.07       53.26      1.56 o 
  -1   4   6      415.66      426.79      6.24 o 
   0   4   6      394.08      316.93      4.66 o 
   1   4   6       25.97       25.15      1.71 o 
   2   4   6      207.71      163.95      2.77 o 
   3   4   6      170.74      164.58      3.14 o 
   4   4   6        1.69        1.63      0.84 o 
   5   4   6       94.97      113.94      3.00 o 
   6   4   6       13.21       22.70      1.86 o 
   7   4   6        0.20        0.00      1.29 o 
  -7   5   6       29.11       38.10      2.71 o 
  -6   5   6       20.38       19.62      2.05 o 
  -5   5   6      218.76      228.10      4.12 o 
  -4   5   6      127.06      149.57      2.96 o 
  -3   5   6      502.20      494.99      7.70 o 
  -2   5   6       20.36       18.81      1.07 o 
  -1   5   6      257.97      218.08      6.04 o 
   0   5   6       13.55       32.51      1.74 o 
   1   5   6        2.46       10.61      0.90 o 
   2   5   6       28.27       23.47      1.50 o 
   3   5   6        0.06        0.31      1.04 o 
   4   5   6       15.63       21.75      1.46 o 
   5   5   6       92.67       82.06      3.07 o 
   6   5   6       82.16       93.54      3.45 o 
  -7   6   6       78.23       55.71      3.32 o 
  -6   6   6       36.23       33.13      2.58 o 
  -5   6   6        1.13        6.94      1.65 o 
  -4   6   6       17.51       15.70      1.20 o 
  -3   6   6       49.80       89.64      2.11 o 
  -2   6   6       80.28       75.42      1.99 o 
  -1   6   6        1.04        1.11      0.87 o 
   0   6   6      131.29      116.43      2.65 o 
   1   6   6       70.06       68.95      2.44 o 
   2   6   6      165.55      162.03      3.18 o 
   3   6   6      135.85      141.69      3.25 o 
   4   6   6      137.08      141.78      4.16 o 
   5   6   6       75.48       84.25      3.27 o 
   6   6   6        3.19        6.50      1.58 o 
  -7   7   6        1.10        2.42      1.71 o 
  -6   7   6      115.55      133.65      5.10 o 
  -5   7   6        2.86        1.71      1.51 o 
  -4   7   6      188.05      226.39      5.98 o 
  -3   7   6       79.76       96.97      2.30 o 
  -2   7   6        0.23        0.00      0.77 o 
  -1   7   6      263.21      265.03      4.78 o 
   0   7   6       79.35       80.08      2.74 o 
   1   7   6      200.76      219.17      4.60 o 
   2   7   6        0.03        1.88      0.83 o 
   3   7   6      145.12      143.51      4.06 o 
   4   7   6       31.49       19.14      1.90 o 
   5   7   6       37.99       41.67      2.51 o 
   6   7   6        6.53        4.98      1.58 o 
  -7   8   6        7.47        7.86      2.14 o 
  -6   8   6        0.00        0.82      1.59 o 
  -5   8   6       47.49       52.30      3.25 o 
  -4   8   6      191.42      198.32      6.19 o 
  -3   8   6      141.15      124.21      2.96 o 
  -2   8   6      650.46      718.33     10.63 o 
  -1   8   6      216.77      206.27      4.55 o 
   0   8   6       79.10       97.58      2.91 o 
   1   8   6      382.38      372.64      8.77 o 
   2   8   6       40.87       31.54      2.19 o 
   3   8   6      203.86      203.17      6.20 o 
   4   8   6        0.14        0.00      1.19 o 
   5   8   6       29.48       31.44      2.34 o 
  -6   9   6        2.90        1.53      1.73 o 
  -5   9   6        6.13        7.11      3.35 o 
  -4   9   6        9.14        5.85      1.55 o 
  -3   9   6        9.91       10.36      1.29 o 
  -2   9   6      122.79      143.98      3.47 o 
  -1   9   6       10.48       12.62      1.36 o 
   0   9   6      525.84      555.07      9.52 o 
   1   9   6       47.95       50.58      2.61 o 
   2   9   6      127.80      125.62      4.04 o 
   3   9   6        3.78        3.29      1.64 o 
   4   9   6       14.68       14.16      2.93 o 
   5   9   6        8.63        6.57      1.73 o 
  -5  10   6       14.40       13.35      3.15 o 
  -4  10   6       26.13       22.24      2.89 o 
  -3  10   6       93.96      108.32      3.29 o 
  -2  10   6       39.32       39.24      2.11 o 
  -1  10   6      240.90      261.83      5.18 o 
   0  10   6        2.97        4.02      1.44 o 
   1  10   6      304.41      315.14      7.29 o 
   2  10   6       31.22       31.67      2.33 o 
   3  10   6       86.69       75.70      3.93 o 
   4  10   6        5.87        3.63      1.92 o 
  -5  11   6        2.50        2.01      1.98 o 
  -4  11   6       41.38       45.96      3.45 o 
  -3  11   6       28.50       27.64      2.40 o 
  -2  11   6        1.22        4.08      1.34 o 
  -1  11   6        1.68        1.88      1.21 o 
   0  11   6        7.51        2.86      1.68 o 
   1  11   6        7.74       14.67      1.91 o 
   2  11   6        3.06        3.49      1.96 o 
   3  11   6       86.98      108.84      4.91 o 
   4  11   6       57.92       51.12      3.64 o 
  -4  12   6        8.16       13.46      2.91 o 
  -3  12   6       13.07       15.25      2.53 o 
  -2  12   6       36.86       32.10      2.20 o 
  -1  12   6        0.15        0.00      1.42 o 
   0  12   6        0.29        0.00      1.85 o 
   1  12   6        6.86        2.06      1.54 o 
   2  12   6       80.26       69.65      6.72 o 
   3  12   6       51.44       49.29      3.70 o 
  -2  13   6       13.37       30.80      3.18 o 
  -1  13   6       18.61       15.32      2.08 o 
   0  13   6       25.58       30.30      4.12 o 
   1  13   6       51.31       53.25      4.64 o 
  -7   0   7      286.67      268.50     11.90 o 
  -5   0   7      153.79      134.10      3.64 o 
  -3   0   7      218.27      281.72      4.91 o 
  -1   0   7      309.43      357.23      5.93 o 
   1   0   7      105.92      138.61      7.71 o 
   3   0   7       31.69       41.93      2.15 o 
   5   0   7        0.74        0.00      1.47 o 
   7   0   7        0.03        0.00      2.20 o 
  -8   1   7        8.43        4.13      1.71 o 
  -7   1   7        0.31        0.00      1.26 o 
  -6   1   7       40.85       37.58      1.90 o 
  -5   1   7      185.95      178.15      3.39 o 
  -4   1   7        0.04        2.61      0.53 o 
  -3   1   7      565.23      526.68      5.84 o 
  -2   1   7      431.98      423.22      4.84 o 
  -1   1   7      194.90      134.84      2.16 o 
   0   1   7     1134.79     1224.31     13.19 o 
   1   1   7       70.77       58.96      1.67 o 
   2   1   7      231.83      244.48      3.45 o 
   3   1   7       25.90       36.12      1.41 o 
   4   1   7       28.37       25.59      1.73 o 
   5   1   7        0.37        0.00      1.09 o 
   6   1   7       11.31       15.98      1.55 o 
   7   1   7        0.43        0.00      1.09 o 
  -8   2   7       78.27       69.16      3.99 o 
  -7   2   7       12.65       13.29      1.84 o 
  -6   2   7       34.34       30.88      2.18 o 
  -5   2   7       35.41       37.72      1.17 o 
  -4   2   7       15.37        6.11      0.71 o 
  -3   2   7       61.04       57.94      1.41 o 
  -2   2   7      133.48      196.20      2.68 o 
  -1   2   7       41.20       42.08      1.40 o 
   0   2   7      485.95      508.21      6.01 o 
   1   2   7      236.77      248.88      3.86 o 
   2   2   7        3.94        2.99      0.56 o 
   3   2   7      137.70      163.05      2.85 o 
   4   2   7       15.07       15.10      1.14 o 
   5   2   7       24.52       26.90      1.84 o 
   6   2   7        1.59        0.98      1.30 o 
  -8   3   7        1.73        4.35      1.72 o 
  -7   3   7       38.44       35.39      2.53 o 
  -6   3   7        4.96        5.52      1.49 o 
  -5   3   7      155.41      137.17      3.84 o 
  -4   3   7      224.57      175.91      2.66 o 
  -3   3   7       62.97       53.34      1.54 o 
  -2   3   7     1369.23     1186.46     14.68 o 
  -1   3   7       43.82       41.50      1.49 o 
   0   3   7      480.27      406.17      5.04 o 
   1   3   7      179.74      175.19      3.08 o 
   2   3   7        0.76        1.21      0.67 o 
   3   3   7       79.99       82.40      2.00 o 
   4   3   7       37.43       40.78      1.93 o 
   5   3   7        1.79        3.42      1.27 o 
   6   3   7       10.99       11.65      1.65 o 
  -8   4   7       35.79       29.78      2.81 o 
  -7   4   7        1.34        2.69      1.56 o 
  -6   4   7        0.78        0.00      1.30 o 
  -5   4   7        8.37        5.65      0.95 o 
  -4   4   7       79.86       79.15      1.90 o 
  -3   4   7       18.30       15.13      1.00 o 
  -2   4   7       12.50       12.95      1.01 o 
  -1   4   7       34.80       30.62      1.47 o 
   0   4   7        4.70        6.75      0.90 o 
   1   4   7       10.78       16.32      0.96 o 
   2   4   7       84.98       78.70      1.85 o 
   3   4   7       63.33       59.70      1.88 o 
   4   4   7       40.21       41.74      1.87 o 
   5   4   7       37.39       31.98      2.09 o 
   6   4   7       59.32       61.44      2.91 o 
  -7   5   7       70.39       83.55      3.93 o 
  -6   5   7       85.45       84.18      3.82 o 
  -5   5   7        1.26        0.57      1.38 o 
  -4   5   7       42.77       27.85      1.12 o 
  -3   5   7      277.03      253.08      4.56 o 
  -2   5   7      119.66       80.88      2.23 o 
  -1   5   7       64.47       70.42      3.24 o 
   0   5   7      158.39      130.59      3.09 o 
   1   5   7       35.03       29.36      2.08 o 
   2   5   7       51.51       48.89      1.52 o 
   3   5   7       16.12       24.44      1.29 o 
   4   5   7        3.45        7.19      1.44 o 
   5   5   7       11.93       10.15      1.68 o 
   6   5   7        6.14        1.55      1.46 o 
  -7   6   7        7.98       11.86      2.09 o 
  -6   6   7       81.81      114.42      7.15 o 
  -5   6   7      198.21      219.80      9.23 o 
  -4   6   7        0.21        4.29      0.79 o 
  -3   6   7       87.18       83.21      2.45 o 
  -2   6   7        3.35        4.60      1.08 o 
  -1   6   7      106.60      117.87      3.46 o 
   0   6   7        1.51        2.32      0.90 o 
   1   6   7       78.81       97.29      3.45 o 
   2   6   7       69.06       96.17      2.40 o 
   3   6   7       28.74       19.96      2.02 o 
   4   6   7       41.56       59.32      2.79 o 
   5   6   7      142.13      145.62      4.49 o 
   6   6   7       29.24       31.51      2.54 o 
  -7   7   7      104.07      108.31      7.08 o 
  -6   7   7      103.44      101.76      4.47 o 
  -5   7   7      124.41      106.47      4.46 o 
  -4   7   7      301.48      317.95      5.97 o 
  -3   7   7        2.65        0.00      0.74 o 
  -2   7   7      142.55      136.89      3.18 o 
  -1   7   7        0.47        0.05      0.89 o 
   0   7   7      161.07      166.74      3.87 o 
   1   7   7      157.67      153.24      3.74 o 
   2   7   7      161.10      170.07      3.84 o 
   3   7   7      297.13      295.87      6.87 o 
   4   7   7        1.56        0.12      1.33 o 
   5   7   7      120.76      120.53      4.19 o 
  -6   8   7        4.87        1.71      1.79 o 
  -5   8   7       73.79       76.48      3.95 o 
  -4   8   7        0.24        2.43      1.37 o 
  -3   8   7       60.89       61.58      2.36 o 
  -2   8   7       26.51       32.49      1.68 o 
  -1   8   7       92.95      104.08      3.18 o 
   0   8   7       13.08        7.64      1.28 o 
   1   8   7      310.57      300.11     11.34 o 
   2   8   7       31.28       20.59      2.08 o 
   3   8   7       63.84       60.76      3.35 o 
   4   8   7       21.42       22.37      2.15 o 
   5   8   7        0.15        0.00      1.33 o 
  -6   9   7       21.03       24.07      2.76 o 
  -5   9   7       56.39       66.01      3.82 o 
  -4   9   7       22.53       30.42      2.79 o 
  -3   9   7      773.69      806.25     14.52 o 
  -2   9   7        2.12        5.31      1.20 o 
  -1   9   7     1449.39     1416.45     21.32 o 
   0   9   7        9.42       15.14      1.53 o 
   1   9   7      301.08      244.34      6.08 o 
   2   9   7       33.07       28.64      2.15 o 
   3   9   7        0.66        0.00      1.55 o 
   4   9   7       23.35       15.85      2.08 o 
   5   9   7        2.95        7.46      1.84 o 
  -5  10   7      103.30      124.16      5.38 o 
  -4  10   7        0.97        1.09      2.88 o 
  -3  10   7      239.22      254.69      6.12 o 
  -2  10   7        7.59        7.07      1.44 o 
  -1  10   7        0.43        1.65      1.13 o 
   0  10   7       15.50       15.48      1.82 o 
   1  10   7      262.21      242.09     10.99 o 
   2  10   7       95.64      105.89      4.67 o 
   3  10   7       72.48       70.89      3.94 o 
   4  10   7       63.90       58.99      3.75 o 
  -5  11   7       41.55       43.72      3.67 o 
  -4  11   7       17.54       16.68      2.59 o 
  -3  11   7       18.92       21.82      2.30 o 
  -2  11   7       49.68       39.76      2.30 o 
  -1  11   7        8.83        5.79      1.77 o 
   0  11   7       86.97       90.37      4.15 o 
   1  11   7       52.97       44.87      2.75 o 
   2  11   7        8.20        8.06      2.10 o 
   3  11   7       77.50       56.73      4.46 o 
  -4  12   7       18.14       16.38      2.84 o 
  -3  12   7       38.37       46.38      4.66 o 
  -2  12   7        1.30        2.61      1.87 o 
  -1  12   7       28.15       24.60      2.67 o 
   0  12   7        0.51        0.00      1.56 o 
   1  12   7        0.07        0.00      1.74 o 
   2  12   7        0.04        0.00      1.86 o 
  -2  13   7        2.28        4.00      2.16 o 
  -1  13   7        2.19        5.82      2.06 o 
   0  13   7       23.33       13.26      2.71 o 
  -8   0   8        0.92        4.88      2.70 o 
  -6   0   8        5.39        5.00      2.42 o 
  -4   0   8      129.90      128.47      3.18 o 
  -2   0   8      719.39      826.14     16.02 o 
   0   0   8        0.40        0.19      1.26 o 
   2   0   8      468.66      509.10      9.10 o 
   4   0   8       26.51       34.51      2.67 o 
   6   0   8       61.51       66.68      4.24 o 
  -8   1   8       22.32       16.05      2.49 o 
  -7   1   8        1.02        1.90      3.03 o 
  -6   1   8       20.45       16.77      2.20 o 
  -5   1   8       23.65       16.75      1.05 o 
  -4   1   8       85.84      115.80      2.79 o 
  -3   1   8      566.84      556.59      6.26 o 
  -2   1   8       55.78       85.45      1.73 o 
  -1   1   8      709.72      855.28     10.86 o 
   0   1   8      258.88      282.26      4.02 o 
   1   1   8      136.85      197.01      3.34 o 
   2   1   8      151.72      155.02      2.61 o 
   3   1   8       24.36       25.09      1.34 o 
   4   1   8        7.07        5.84      1.13 o 
   5   1   8        9.72        8.30      1.61 o 
   6   1   8        3.26        1.65      1.28 o 
  -8   2   8        1.34        0.00      2.68 o 
  -7   2   8        5.90        4.32      1.57 o 
  -6   2   8      108.78      106.86      4.02 o 
  -5   2   8        3.55        1.89      0.62 o 
  -4   2   8      356.34      364.53      4.96 o 
  -3   2   8      165.47      132.76      2.39 o 
  -2   2   8       17.19       12.28      0.82 o 
  -1   2   8      441.68      432.31      6.06 o 
   0   2   8       73.17       76.09      1.80 o 
   1   2   8      100.53      114.87      2.41 o 
   2   2   8       25.72       29.58      1.25 o 
   3   2   8        4.73        8.03      0.84 o 
   4   2   8       88.47       94.79      2.82 o 
   5   2   8       23.42       29.03      2.06 o 
   6   2   8        7.77        6.86      1.50 o 
  -8   3   8        0.24        0.00      1.46 o 
  -7   3   8       42.14       33.16      2.58 o 
  -6   3   8        1.86        1.80      1.38 o 
  -5   3   8       84.29       71.08      2.30 o 
  -4   3   8       17.79       18.21      0.95 o 
  -3   3   8       28.16       26.41      1.28 o 
  -2   3   8       43.30       34.55      1.54 o 
  -1   3   8       73.80       91.74      2.11 o 
   0   3   8       56.16       42.92      1.84 o 
   1   3   8      249.50      272.52      4.35 o 
   2   3   8        4.65        5.78      0.78 o 
   3   3   8       81.29       83.10      2.14 o 
   4   3   8       67.20       71.61      3.32 o 
   5   3   8       45.82       41.71      2.18 o 
   6   3   8      160.37      168.30      4.88 o 
  -7   4   8       37.02       35.25      2.93 o 
  -6   4   8       58.78       52.52      3.00 o 
  -5   4   8        0.23        0.57      0.92 o 
  -4   4   8      183.73      155.36      2.74 o 
  -3   4   8        3.78        6.23      1.27 o 
  -2   4   8       33.49       36.75      1.66 o 
  -1   4   8        0.06        1.14      0.93 o 
   0   4   8       11.88       20.95      1.40 o 
   1   4   8        0.17        0.37      0.82 o 
   2   4   8       32.20       34.09      1.32 o 
   3   4   8        0.16        0.87      1.04 o 
   4   4   8       48.56       38.75      2.53 o 
   5   4   8        9.82       14.07      2.11 o 
   6   4   8       98.99       93.71      3.66 o 
  -7   5   8        0.03        1.56      1.59 o 
  -6   5   8       21.32       14.29      3.37 o 
  -5   5   8        6.17        6.75      1.71 o 
  -4   5   8       11.70        8.50      0.87 o 
  -3   5   8       33.64       27.83      1.45 o 
  -2   5   8       80.67       76.71      5.02 o 
  -1   5   8       97.68       97.96      3.15 o 
   0   5   8      280.61      272.29      6.40 o 
   1   5   8        0.75        0.88      0.88 o 
   2   5   8       23.85       21.88      1.38 o 
   3   5   8       88.09       79.76      3.56 o 
   4   5   8      474.71      443.09      9.15 o 
   5   5   8      115.24      115.10      4.04 o 
   6   5   8      117.20      125.76      4.40 o 
  -7   6   8       94.37       98.25      4.53 o 
  -6   6   8      152.65      152.94      5.49 o 
  -5   6   8       12.71       12.80      2.02 o 
  -4   6   8      101.73       97.38      2.99 o 
  -3   6   8       31.68       31.93      1.86 o 
  -2   6   8      110.02       88.57      3.11 o 
  -1   6   8        0.24        0.00      0.98 o 
   0   6   8        1.09        0.00      1.00 o 
   1   6   8      203.54      199.27      5.59 o 
   2   6   8      116.96      103.68      2.84 o 
   3   6   8      232.90      229.66      5.77 o 
   4   6   8       86.66       84.41      4.40 o 
   5   6   8        1.92        3.14      2.16 o 
  -7   7   8       19.16       22.43      2.78 o 
  -6   7   8        0.36        0.00      1.71 o 
  -5   7   8      155.34      159.92      5.84 o 
  -4   7   8       46.61       66.16      2.60 o 
  -3   7   8       64.52       59.03      2.47 o 
  -2   7   8        8.20        8.12      1.50 o 
  -1   7   8       14.44       13.35      1.60 o 
   0   7   8       12.73       29.06      1.96 o 
   1   7   8      115.10      106.41      3.10 o 
   2   7   8        6.90        0.00      1.16 o 
   3   7   8       42.36       46.48      2.62 o 
   4   7   8       81.44       87.02      4.57 o 
   5   7   8        0.93        1.45      1.47 o 
  -6   8   8        0.08        0.86      1.82 o 
  -5   8   8      113.41      127.79      5.19 o 
  -4   8   8       23.30       27.13      2.24 o 
  -3   8   8      279.83      250.14      5.79 o 
  -2   8   8      389.93      403.91      7.41 o 
  -1   8   8      203.24      163.96      4.06 o 
   0   8   8      198.44      193.81      4.51 o 
   1   8   8       99.85       98.22      5.43 o 
   2   8   8       19.90       26.28      2.08 o 
   3   8   8       38.28       28.90      2.32 o 
   4   8   8       33.11       41.16      2.80 o 
   5   8   8       10.25        2.69      2.27 o 
  -6   9   8       31.26       28.82      3.52 o 
  -5   9   8        3.33        3.30      1.91 o 
  -4   9   8      100.30      106.17      4.75 o 
  -3   9   8        0.00        0.00      1.04 o 
  -2   9   8        3.14        7.90      1.30 o 
  -1   9   8        0.06        0.95      1.11 o 
   0   9   8      230.93      206.39      5.49 o 
   1   9   8       19.19       15.70      1.88 o 
   2   9   8      101.06       89.46      4.25 o 
   3   9   8       23.57       24.71      2.60 o 
   4   9   8        2.84        0.92      1.56 o 
  -5  10   8      129.37      156.77      9.14 o 
  -4  10   8       13.17       11.71      2.38 o 
  -3  10   8      285.47      295.42      7.37 o 
  -2  10   8       63.88       64.15      2.79 o 
  -1  10   8      138.18      112.68      3.95 o 
   0  10   8        1.95        2.62      1.40 o 
   1  10   8       12.99        5.34      1.63 o 
   2  10   8      123.37       99.53      4.65 o 
   3  10   8        3.39        2.56      1.88 o 
  -4  11   8       18.91       19.17      2.86 o 
  -3  11   8       25.23       27.84      2.54 o 
  -2  11   8       17.28       17.50      1.84 o 
  -1  11   8       27.20       23.50      2.53 o 
   0  11   8        2.82        3.42      1.48 o 
   1  11   8       10.60        9.63      2.17 o 
   2  11   8        3.17        0.00      1.92 o 
   3  11   8        2.40        1.84      1.89 o 
  -3  12   8       14.64        8.70      3.13 o 
  -2  12   8        5.56        4.40      2.06 o 
  -1  12   8        6.24        4.39      1.90 o 
   0  12   8        9.00        5.44      2.00 o 
   1  12   8        0.00        0.44      1.75 o 
   2  12   8       14.42       15.58      3.24 o 
  -7   0   9      159.35      132.76      8.25 o 
  -5   0   9      801.17      762.25     18.63 o 
  -3   0   9      402.83      472.58      9.97 o 
  -1   0   9       97.81      135.43      4.12 o 
   1   0   9      135.21      134.95      3.83 o 
   3   0   9       81.66       77.18      3.35 o 
   5   0   9       27.48       20.81      2.86 o 
  -8   1   9       28.86       29.01      3.11 o 
  -7   1   9       28.25       22.14      2.68 o 
  -6   1   9       56.26       51.45      3.42 o 
  -5   1   9       10.06       10.29      1.36 o 
  -4   1   9       18.66       19.89      1.17 o 
  -3   1   9       51.28       55.18      1.54 o 
  -2   1   9      108.27       96.70      2.16 o 
  -1   1   9        2.90        0.05      0.69 o 
   0   1   9       14.54       13.30      0.97 o 
   1   1   9        8.47        5.49      0.76 o 
   2   1   9      221.10      218.42      3.43 o 
   3   1   9        2.38        3.12      1.00 o 
   4   1   9      180.99      188.02      4.94 o 
   5   1   9       10.95       12.47      2.28 o 
   6   1   9       63.83       82.67      3.50 o 
  -8   2   9        0.12        0.00      2.18 o 
  -7   2   9        0.01        3.16      1.77 o 
  -6   2   9       35.36       55.31      3.54 o 
  -5   2   9       53.54       55.04      2.14 o 
  -4   2   9        4.95        1.34      0.57 o 
  -3   2   9      253.24      286.21      4.46 o 
  -2   2   9      170.90      180.13      3.21 o 
  -1   2   9      301.26      343.61      5.60 o 
   0   2   9        4.20        6.01      0.84 o 
   1   2   9       91.87       89.46      2.86 o 
   2   2   9        2.37        1.13      0.67 o 
   3   2   9        0.47        0.00      0.76 o 
   4   2   9       12.05       11.22      1.93 o 
   5   2   9       12.90       13.58      1.83 o 
   6   2   9        2.57        1.63      1.41 o 
  -7   3   9       10.99        3.96      1.91 o 
  -6   3   9        2.31        1.12      2.58 o 
  -5   3   9        8.82        9.73      1.15 o 
  -4   3   9       86.77       88.16      2.10 o 
  -3   3   9        3.21        6.15      0.91 o 
  -2   3   9        2.65        4.29      0.89 o 
  -1   3   9       10.36       12.11      1.10 o 
   0   3   9      162.32      173.06      3.24 o 
   1   3   9      140.67      152.18      3.07 o 
   2   3   9        0.90        0.00      0.76 o 
   3   3   9       95.25      114.45      3.76 o 
   4   3   9       30.32       33.97      2.21 o 
   5   3   9        0.04        1.35      1.44 o 
   6   3   9        0.15        2.34      1.59 o 
  -7   4   9        5.73        5.22      1.81 o 
  -6   4   9        2.16        4.07      2.36 o 
  -5   4   9       65.88       67.02      6.38 o 
  -4   4   9       98.60      117.66      3.21 o 
  -3   4   9       37.22       41.18      1.81 o 
  -2   4   9      164.63      178.19      4.52 o 
  -1   4   9       11.47        6.33      1.14 o 
   0   4   9       70.36       59.32      2.01 o 
   1   4   9      243.37      217.23      4.60 o 
   2   4   9      253.78      244.09      3.87 o 
   3   4   9      248.47      219.61      6.26 o 
   4   4   9        8.38        8.66      1.89 o 
   5   4   9        1.31        0.00      1.34 o 
   6   4   9       23.80       26.58      2.77 o 
  -7   5   9       17.89       14.68      2.34 o 
  -6   5   9       76.83       70.70      3.71 o 
  -5   5   9       15.89       13.74      2.03 o 
  -4   5   9       46.68       43.26      1.65 o 
  -3   5   9       82.48       93.68      2.84 o 
  -2   5   9       11.53        7.28      1.35 o 
  -1   5   9      369.14      366.00      7.47 o 
   0   5   9       40.77       42.76      2.39 o 
   1   5   9       78.28       64.82      2.67 o 
   2   5   9      282.25      265.62      5.16 o 
   3   5   9      182.09      205.20      6.13 o 
   4   5   9      276.01      273.68     12.17 o 
   5   5   9      198.04      195.66      5.58 o 
  -7   6   9       82.26       87.61      4.38 o 
  -6   6   9        2.41        3.16      1.84 o 
  -5   6   9        5.07        3.28      1.63 o 
  -4   6   9       42.57       54.58      2.71 o 
  -3   6   9       18.52       23.60      1.93 o 
  -2   6   9       25.70       42.54      2.33 o 
  -1   6   9       24.07       27.06      1.96 o 
   0   6   9      471.35      416.51      8.30 o 
   1   6   9        0.42        2.51      1.21 o 
   2   6   9      744.61      687.68     12.70 o 
   3   6   9        0.03        0.58      1.56 o 
   4   6   9       15.31       15.92      2.04 o 
   5   6   9       17.73       21.61      2.30 o 
  -6   7   9       62.95       65.74      3.88 o 
  -5   7   9       40.67       38.04      3.13 o 
  -4   7   9      264.87      257.89      5.45 o 
  -3   7   9       15.80        8.33      1.48 o 
  -2   7   9        4.17       10.64      1.63 o 
  -1   7   9       66.74       63.22      2.84 o 
   0   7   9      418.66      382.56     10.20 o 
   1   7   9      103.13       92.67      3.94 o 
   2   7   9      107.86       93.96      4.40 o 
   3   7   9        6.56        5.63      1.56 o 
   4   7   9        7.82       12.96      1.95 o 
   5   7   9       18.47       14.26      2.08 o 
  -6   8   9       30.38       26.04      2.95 o 
  -5   8   9       67.32       77.48      5.50 o 
  -4   8   9        5.20        5.60      1.57 o 
  -3   8   9        2.00        1.73      1.22 o 
  -2   8   9      226.75      190.42      4.51 o 
  -1   8   9      144.24      138.66      3.78 o 
   0   8   9      134.07      102.29      3.23 o 
   1   8   9       61.54       58.36      2.86 o 
   2   8   9       10.31       12.30      2.10 o 
   3   8   9       31.54       30.58      2.49 o 
   4   8   9        0.02        0.67      1.49 o 
  -5   9   9       26.03       15.78      2.59 o 
  -4   9   9       16.70       20.60      2.67 o 
  -3   9   9      103.22       81.86      3.00 o 
  -2   9   9       15.70       19.37      1.87 o 
  -1   9   9       61.28       55.37      2.46 o 
   0   9   9        3.20        1.04      1.28 o 
   1   9   9        4.27        4.83      1.51 o 
   2   9   9        4.80        4.97      1.87 o 
   3   9   9        1.25        0.78      1.50 o 
   4   9   9       15.12       12.45      2.07 o 
  -5  10   9       32.20       28.88      4.23 o 
  -4  10   9        9.10        6.02      2.48 o 
  -3  10   9       37.79       38.85      2.80 o 
  -2  10   9       54.55       47.49      2.68 o 
  -1  10   9       19.49       10.42      1.77 o 
   0  10   9        6.88        6.18      1.58 o 
   1  10   9        9.73        5.19      1.95 o 
   2  10   9        0.43        0.36      1.69 o 
   3  10   9       16.63       17.96      2.63 o 
  -4  11   9        2.77        0.04      2.37 o 
  -3  11   9        1.45        3.21      1.66 o 
  -2  11   9       38.77       32.57      2.82 o 
  -1  11   9       17.33       19.91      3.53 o 
   0  11   9       50.89       39.21      2.73 o 
   1  11   9        0.78        1.07      1.76 o 
   2  11   9        0.24        0.00      1.77 o 
  -2  12   9        0.00        0.77      4.02 o 
  -1  12   9       17.55        9.62      2.28 o 
   0  12   9        7.79        5.19      1.99 o 
   1  12   9       19.39       18.56      4.16 o 
  -6   0  10       10.40       13.92      3.37 o 
  -4   0  10      129.25      112.42      3.61 o 
  -2   0  10      119.82      142.53      4.39 o 
   0   0  10     1374.37     1365.59     26.01 o 
   2   0  10      530.10      520.03      9.68 o 
   4   0  10       99.06      118.19      6.98 o 
  -7   1  10      103.74       98.37      7.02 o 
  -6   1  10       22.74       14.52      2.44 o 
  -5   1  10      102.31      107.56      3.35 o 
  -4   1  10        1.07        0.88      1.02 o 
  -3   1  10      100.50      105.84      2.60 o 
  -2   1  10      253.46      239.94      4.02 o 
  -1   1  10       34.11       28.53      1.46 o 
   0   1  10       77.78       65.23      2.11 o 
   1   1  10        0.35        1.51      0.72 o 
   2   1  10       12.66        9.07      0.91 o 
   3   1  10        0.23        0.00      1.43 o 
   4   1  10        2.32        0.18      2.06 o 
   5   1  10       10.55       13.57      1.97 o 
  -7   2  10       29.04       27.48      3.85 o 
  -6   2  10        2.46        0.74      2.28 o 
  -5   2  10        7.57        8.35      1.28 o 
  -4   2  10       24.44       27.87      1.89 o 
  -3   2  10       29.12       31.45      1.46 o 
  -2   2  10       30.57       28.49      1.72 o 
  -1   2  10       80.00       80.25      2.39 o 
   0   2  10        2.26        1.48      0.89 o 
   1   2  10       19.53       17.64      1.32 o 
   2   2  10        4.52        4.28      0.83 o 
   3   2  10       70.16       82.54      3.32 o 
   4   2  10       87.74       74.40      3.45 o 
   5   2  10        3.19        0.64      1.51 o 
  -7   3  10        4.15        3.15      1.96 o 
  -6   3  10        0.49        2.11      1.76 o 
  -5   3  10        0.14        0.73      1.10 o 
  -4   3  10       22.41       26.39      1.25 o 
  -3   3  10      100.95       93.43      2.50 o 
  -2   3  10       12.43       17.88      2.34 o 
  -1   3  10      530.35      482.47      7.54 o 
   0   3  10       99.10       98.32      3.87 o 
   1   3  10       56.53       47.37      2.91 o 
   2   3  10      423.53      421.47      7.50 o 
   3   3  10      397.92      414.68      8.73 o 
   4   3  10      208.68      235.20      6.40 o 
   5   3  10      326.71      367.07      9.79 o 
  -7   4  10       10.45       10.33      4.12 o 
  -6   4  10        9.04       11.09      2.42 o 
  -5   4  10      155.58      157.89      4.92 o 
  -4   4  10       41.19       36.59      1.58 o 
  -3   4  10      110.39      101.11      2.67 o 
  -2   4  10       29.30       26.88      1.71 o 
  -1   4  10      196.63      204.83      4.51 o 
   0   4  10       97.62       96.70      2.96 o 
   1   4  10      860.26      908.84     13.04 o 
   2   4  10      243.19      253.41      5.37 o 
   3   4  10       92.56       98.70      3.71 o 
   4   4  10      126.25      144.20      5.22 o 
   5   4  10      144.77      140.80      4.69 o 
  -7   5  10        1.48        3.83      2.76 o 
  -6   5  10       33.46       37.69      3.51 o 
  -5   5  10        2.62        2.17      1.84 o 
  -4   5  10        6.45        9.87      2.11 o 
  -3   5  10        6.33        7.47      1.96 o 
  -2   5  10      309.23      296.36      6.60 o 
  -1   5  10        0.40        1.29      1.12 o 
   0   5  10      144.21      135.54      3.65 o 
   1   5  10       18.46       12.17      1.41 o 
   2   5  10      160.53      148.82      5.42 o 
   3   5  10        6.07        6.86      2.69 o 
   4   5  10      297.67      287.13      8.05 o 
   5   5  10        5.10        7.61      1.84 o 
  -6   6  10      148.86      141.36      6.32 o 
  -5   6  10       35.69       35.84      3.40 o 
  -4   6  10        0.12        3.15      2.10 o 
  -3   6  10       78.10       67.03      2.91 o 
  -2   6  10      268.55      250.41      6.00 o 
  -1   6  10       22.86       12.38      1.68 o 
   0   6  10      229.90      196.10      5.06 o 
   1   6  10       67.82       87.00      3.33 o 
   2   6  10      138.43      115.87      4.63 o 
   3   6  10       36.36       40.14      5.97 o 
   4   6  10      101.07      102.05      4.08 o 
   5   6  10       19.43       24.39      2.88 o 
  -6   7  10        0.59        0.00      1.72 o 
  -5   7  10       15.05       17.99      2.52 o 
  -4   7  10      243.80      228.06      6.81 o 
  -3   7  10       78.03       82.33      3.90 o 
  -2   7  10      613.13      585.66     11.30 o 
  -1   7  10        1.88        3.70      1.46 o 
   0   7  10      123.60      116.30      3.85 o 
   1   7  10       91.77       99.55      3.72 o 
   2   7  10       38.79       27.75      2.33 o 
   3   7  10        4.16        5.55      1.67 o 
   4   7  10       97.93       66.55      3.42 o 
  -6   8  10        3.40        3.54      2.09 o 
  -5   8  10       22.50       18.05      2.62 o 
  -4   8  10      104.90      102.14      5.63 o 
  -3   8  10        7.77        5.68      1.43 o 
  -2   8  10      115.21      109.27      3.42 o 
  -1   8  10       10.31        8.12      1.83 o 
   0   8  10       11.52        5.64      1.59 o 
   1   8  10        0.38        0.14      1.33 o 
   2   8  10       22.46       21.70      2.24 o 
   3   8  10        7.92        9.05      2.03 o 
   4   8  10       41.85       37.66      2.87 o 
  -5   9  10       30.51       29.92      3.19 o 
  -4   9  10      108.81      109.06      5.97 o 
  -3   9  10       57.15       56.40      3.94 o 
  -2   9  10       11.34        4.47      1.45 o 
  -1   9  10        7.82        8.57      2.74 o 
   0   9  10       15.53       26.00      2.26 o 
   1   9  10        1.59        3.99      1.85 o 
   2   9  10       19.29       24.24      2.60 o 
   3   9  10        4.76        9.12      2.02 o 
  -4  10  10       21.80       25.52      3.51 o 
  -3  10  10        1.45        0.00      1.88 o 
  -2  10  10        0.00        0.00      1.42 o 
  -1  10  10        4.65        9.17      2.53 o 
   0  10  10       29.95       35.41      2.58 o 
   1  10  10        3.69        4.77      2.06 o 
   2  10  10        0.09        1.07      1.79 o 
  -3  11  10       17.91       10.91      4.04 o 
  -2  11  10       10.17       12.42      2.20 o 
  -1  11  10       14.18       13.91      2.38 o 
   0  11  10        7.91       11.64      1.97 o 
   1  11  10       10.33       29.49      4.90 o 
  -7   0  11      105.84      111.71      8.17 o 
  -5   0  11       25.77       21.06      3.73 o 
  -3   0  11      362.04      352.31      8.34 o 
  -1   0  11      498.82      561.17     12.19 o 
   1   0  11        0.39       11.55      2.23 o 
   3   0  11        1.32        2.24      2.02 o 
   5   0  11       86.91       82.20      5.22 o 
  -7   1  11        1.15        0.50      1.85 o 
  -6   1  11        6.54        5.10      3.87 o 
  -5   1  11      228.18      226.33     11.72 o 
  -4   1  11       15.39       21.13      1.50 o 
  -3   1  11       95.00       94.59      5.07 o 
  -2   1  11       49.42       48.99      3.08 o 
  -1   1  11      341.04      302.61      5.39 o 
   0   1  11       55.04       39.99      1.83 o 
   1   1  11      421.27      403.96      6.17 o 
   2   1  11       85.51       78.58      4.19 o 
   3   1  11        0.22        0.00      1.30 o 
   4   1  11       42.27       43.46      2.67 o 
   5   1  11       44.18       42.02      2.84 o 
  -7   2  11        6.29        2.25      2.40 o 
  -6   2  11        5.21       11.25      3.19 o 
  -5   2  11       51.02       57.05      4.81 o 
  -4   2  11      254.00      255.79      5.18 o 
  -3   2  11      363.28      369.40      5.65 o 
  -2   2  11      609.94      581.31      8.87 o 
  -1   2  11       21.35       15.88      1.32 o 
   0   2  11      605.95      631.00      9.53 o 
   1   2  11      454.73      450.53      7.36 o 
   2   2  11      162.79      210.92      6.18 o 
   3   2  11      588.47      595.88     11.73 o 
   4   2  11        0.70        6.57      1.73 o 
   5   2  11      145.48      184.63      7.34 o 
  -7   3  11       50.57       54.48      5.93 o 
  -6   3  11       95.98       98.44      5.26 o 
  -5   3  11        5.57        6.00      1.44 o 
  -4   3  11        6.00        7.20      1.23 o 
  -3   3  11       87.14       96.56      3.01 o 
  -2   3  11      118.36      120.32      3.39 o 
  -1   3  11      111.93      130.43      3.23 o 
   0   3  11      161.73      161.95      3.65 o 
   1   3  11       12.03        8.05      1.45 o 
   2   3  11       42.46       57.93      2.89 o 
   3   3  11        4.08        4.79      1.65 o 
   4   3  11        0.28        6.57      1.81 o 
   5   3  11       19.89       18.58      2.29 o 
  -7   4  11        8.01       10.31      2.55 o 
  -6   4  11        8.99        7.76      2.28 o 
  -5   4  11       11.69       14.08      1.82 o 
  -4   4  11       13.53       18.86      1.76 o 
  -3   4  11       40.98       35.72      1.94 o 
  -2   4  11      215.02      204.36      4.68 o 
  -1   4  11       43.51       39.99      2.18 o 
   0   4  11      953.87      874.78     13.85 o 
   1   4  11      371.97      377.35      7.25 o 
   2   4  11      470.79      438.55     10.57 o 
   3   4  11       76.21       83.34      4.59 o 
   4   4  11       45.45       49.18      3.34 o 
   5   4  11        0.08        1.51      1.93 o 
  -6   5  11        6.21        4.00      2.12 o 
  -5   5  11        5.19        5.34      1.64 o 
  -4   5  11       26.83       28.44      2.06 o 
  -3   5  11      135.66      155.43      4.06 o 
  -2   5  11       65.19       56.48      2.43 o 
  -1   5  11      369.67      414.19      7.70 o 
   0   5  11       64.80       64.31      2.69 o 
   1   5  11        1.91        0.75      1.55 o 
   2   5  11       54.90       60.50      3.46 o 
   3   5  11      187.42      171.60      5.97 o 
   4   5  11       19.27       26.57      2.82 o 
  -6   6  11      105.68       99.64      5.70 o 
  -5   6  11        0.08        0.00      1.80 o 
  -4   6  11      140.04      140.03      5.11 o 
  -3   6  11       58.64       82.89      3.38 o 
  -2   6  11       75.28       56.18      2.85 o 
  -1   6  11       64.29       80.99      2.96 o 
   0   6  11      488.45      387.42      7.40 o 
   1   6  11        2.13        9.06      1.69 o 
   2   6  11      184.06      145.05      5.39 o 
   3   6  11        4.23        9.68      2.16 o 
   4   6  11        2.06        1.51      1.76 o 
  -6   7  11       35.29       34.40      7.02 o 
  -5   7  11        0.15        2.56      2.42 o 
  -4   7  11       19.52       28.71      4.66 o 
  -3   7  11       37.90       36.99      2.90 o 
  -2   7  11        4.12        3.09      2.00 o 
  -1   7  11        9.59        8.99      1.67 o 
   0   7  11       71.87       51.99      2.85 o 
   1   7  11       49.45       47.25      4.47 o 
   2   7  11      125.33      106.06      5.26 o 
   3   7  11       55.86       55.50      3.26 o 
   4   7  11       56.85       72.36      3.69 o 
  -5   8  11       10.08       17.88      3.07 o 
  -4   8  11       81.96       84.17     13.22 o 
  -3   8  11       15.37       20.11      2.43 o 
  -2   8  11       46.54       40.70      2.58 o 
  -1   8  11        1.04        2.65      1.69 o 
   0   8  11        2.86        6.04      1.92 o 
   1   8  11        8.31        4.87      1.68 o 
   2   8  11       10.99        1.09      1.72 o 
   3   8  11       12.18       16.23      2.37 o 
  -5   9  11        7.49       10.15      2.90 o 
  -4   9  11       35.11       33.02      4.34 o 
  -3   9  11        0.75        0.00      1.26 o 
  -2   9  11        8.37       10.33      2.15 o 
  -1   9  11       19.95       22.46      3.70 o 
   0   9  11        1.75        1.15      1.44 o 
   1   9  11        5.06        9.34      2.23 o 
   2   9  11        7.23        7.21      1.88 o 
  -4  10  11        3.44        5.51      2.34 o 
  -3  10  11        2.60        6.23      4.70 o 
  -2  10  11       26.13       37.27      3.02 o 
  -1  10  11        8.20        5.80      1.87 o 
   0  10  11       25.95       32.97      3.08 o 
   1  10  11       40.30       38.89      3.34 o 
  -2  11  11       20.44       19.06      3.42 o 
  -1  11  11        0.02        0.36      1.73 o 
   0  11  11        6.57        4.81      4.56 o 
  -6   0  12       91.04       95.57      7.57 o 
  -4   0  12      335.30      348.97     10.53 o 
  -2   0  12      102.04      138.61      4.77 o 
   0   0  12       23.07       10.19      1.99 o 
   2   0  12       52.42       57.38      6.58 o 
   4   0  12       96.77      122.31      6.35 o 
  -7   1  12        9.40       11.47      3.95 o 
  -6   1  12       14.35       22.79      3.11 o 
  -5   1  12       47.48       59.45     10.71 o 
  -4   1  12      202.52      205.64      4.09 o 
  -3   1  12      174.90      205.37      4.58 o 
  -2   1  12      582.23      571.57      8.89 o 
  -1   1  12      217.85      267.67      5.08 o 
   0   1  12      230.91      275.96      5.21 o 
   1   1  12      273.45      318.58      5.74 o 
   2   1  12       16.26       33.54      2.36 o 
   3   1  12      170.67      177.47      7.80 o 
   4   1  12        1.52        2.69      1.72 o 
  -7   2  12      107.45      113.36      6.04 o 
  -6   2  12        0.56        0.00      1.88 o 
  -5   2  12       69.44       84.21      4.86 o 
  -4   2  12        4.83        7.02      1.37 o 
  -3   2  12       45.84       32.25      2.33 o 
  -2   2  12       31.61       32.44      1.75 o 
  -1   2  12       23.22       14.12      1.39 o 
   0   2  12      101.45       94.69      2.80 o 
   1   2  12        8.36        1.50      1.39 o 
   2   2  12       45.47       51.23      2.84 o 
   3   2  12        5.38        3.67      1.65 o 
   4   2  12        1.55        0.65      1.60 o 
  -7   3  12        1.54        3.07      3.01 o 
  -6   3  12      218.47      217.36      8.45 o 
  -5   3  12       49.97       51.34      3.89 o 
  -4   3  12      538.48      512.15     10.06 o 
  -3   3  12       21.07       21.96      1.72 o 
  -2   3  12      438.72      456.02      8.25 o 
  -1   3  12      310.70      275.25      5.25 o 
   0   3  12      102.40      118.26      3.19 o 
   1   3  12      136.02      103.88      3.33 o 
   2   3  12       78.73       84.09      3.58 o 
   3   3  12       51.79       56.24      3.10 o 
   4   3  12      116.10      145.61      4.99 o 
  -6   4  12       18.19       24.58      3.29 o 
  -5   4  12        4.59        5.41      2.15 o 
  -4   4  12      100.10       80.83      3.28 o 
  -3   4  12        5.87        7.20      1.34 o 
  -2   4  12       43.12       30.93      2.14 o 
  -1   4  12        0.02        0.00      1.10 o 
   0   4  12        0.71        2.17      1.12 o 
   1   4  12       24.57       23.37      1.86 o 
   2   4  12       11.63       10.40      1.88 o 
   3   4  12       65.95       77.84      5.13 o 
   4   4  12       12.65       17.46      2.59 o 
  -6   5  12        1.22        0.00      3.19 o 
  -5   5  12       11.43       16.18      2.84 o 
  -4   5  12      507.21      461.87     12.46 o 
  -3   5  12      355.42      364.07      7.16 o 
  -2   5  12      789.10      662.49     11.32 o 
  -1   5  12      438.02      439.25      8.20 o 
   0   5  12      143.47      105.83      3.82 o 
   1   5  12       26.29       30.00      2.74 o 
   2   5  12        7.82        7.08      2.03 o 
   3   5  12       22.16       21.67      2.66 o 
   4   5  12        6.48        7.79      2.23 o 
  -6   6  12       12.09        8.85      2.75 o 
  -5   6  12      244.90      232.90     18.00 o 
  -4   6  12       14.63       15.27      2.25 o 
  -3   6  12      112.10      102.42      3.85 o 
  -2   6  12       18.31       14.96      1.70 o 
  -1   6  12      180.73      175.28      4.54 o 
   0   6  12       73.31       61.20      3.04 o 
   1   6  12      210.27      195.88      6.51 o 
   2   6  12       21.40       23.90      2.74 o 
   3   6  12        3.16        0.00      1.99 o 
  -5   7  12       76.18       93.62      5.59 o 
  -4   7  12       19.32       19.97      3.21 o 
  -3   7  12       15.24        8.64      2.01 o 
  -2   7  12       34.16       26.30      3.09 o 
  -1   7  12       81.26       58.27      3.03 o 
   0   7  12       23.75        8.99      1.79 o 
   1   7  12       15.25       18.75      2.55 o 
   2   7  12        5.52        4.71      2.03 o 
   3   7  12       31.56       23.74      2.50 o 
  -5   8  12        1.16        2.29      2.41 o 
  -4   8  12       11.03        6.60      3.51 o 
  -3   8  12       45.14       38.92      3.11 o 
  -2   8  12       16.29       14.00      2.94 o 
  -1   8  12        1.05        3.45      1.90 o 
   0   8  12        0.03        0.61      1.43 o 
   1   8  12       49.48       47.60      3.52 o 
   2   8  12       35.75       54.76      3.33 o 
  -4   9  12       23.66       26.09      5.67 o 
  -3   9  12        2.52        0.00      1.78 o 
  -2   9  12       49.88       45.42      3.26 o 
  -1   9  12        9.72        6.98      1.75 o 
   0   9  12       67.19       74.09      4.87 o 
   1   9  12        0.04        0.00      1.43 o 
   2   9  12       10.46       11.84      2.21 o 
  -3  10  12        4.18        0.00      2.70 o 
  -2  10  12        0.09        4.53      1.85 o 
  -1  10  12       17.29       37.01      3.22 o 
   0  10  12       26.01       18.08      3.41 o 
  -5   0  13       11.38        6.86      3.49 o 
  -3   0  13      326.17      386.81      9.45 o 
  -1   0  13      759.54      802.12     16.92 o 
   1   0  13      140.10      146.47      6.65 o 
   3   0  13        4.43        6.96      2.55 o 
  -6   1  13      231.43      253.34     19.51 o 
  -5   1  13       47.45       60.85      4.78 o 
  -4   1  13      233.34      296.69      6.57 o 
  -3   1  13      176.79      196.08      4.20 o 
  -2   1  13      191.90      241.18      4.87 o 
  -1   1  13        9.22       10.46      1.36 o 
   0   1  13       27.43       40.48      1.96 o 
   1   1  13       36.88       45.95      2.85 o 
   2   1  13      105.94       89.60      3.89 o 
   3   1  13        0.90        2.63      1.68 o 
   4   1  13      118.17      136.01      4.91 o 
  -6   2  13       68.08       47.31      4.13 o 
  -5   2  13      152.38      168.27      7.22 o 
  -4   2  13       90.64       83.85      3.29 o 
  -3   2  13       28.89       38.57      2.12 o 
  -2   2  13       92.04      106.09      3.64 o 
  -1   2  13        0.05        0.00      0.99 o 
   0   2  13      330.00      360.58      6.57 o 
   1   2  13       36.97       32.92      2.46 o 
   2   2  13      239.91      260.06      6.75 o 
   3   2  13       41.21       41.14      2.88 o 
   4   2  13        0.42        0.00      1.65 o 
  -6   3  13       12.83       10.19      2.87 o 
  -5   3  13       63.43       59.54      4.49 o 
  -4   3  13        2.46        4.18      1.64 o 
  -3   3  13        0.01        0.00      1.09 o 
  -2   3  13       19.99       29.56      1.81 o 
  -1   3  13      192.42      171.79      4.03 o 
   0   3  13        2.39        2.76      1.26 o 
   1   3  13      195.79      174.37      5.25 o 
   2   3  13       27.40       38.55      2.77 o 
   3   3  13       12.98       10.58      1.98 o 
   4   3  13        8.68       10.59      2.15 o 
  -6   4  13      408.03      380.27     17.75 o 
  -5   4  13      174.17      196.61      8.06 o 
  -4   4  13      176.26      167.29      7.07 o 
  -3   4  13      313.72      310.29      6.46 o 
  -2   4  13        0.43        2.04      1.25 o 
  -1   4  13       43.84       34.16      2.77 o 
   0   4  13        2.77        1.66      1.32 o 
   1   4  13        0.03        1.61      1.50 o 
   2   4  13       27.72       32.84      2.66 o 
   3   4  13        4.79        5.51      1.84 o 
  -6   5  13        0.23        2.30      2.23 o 
  -5   5  13       15.29       17.50      3.04 o 
  -4   5  13       32.80       24.89      2.81 o 
  -3   5  13       14.48       16.77      1.97 o 
  -2   5  13        2.87        1.49      1.19 o 
  -1   5  13        8.21        8.17      1.48 o 
   0   5  13       20.83       20.20      2.11 o 
   1   5  13       53.73       45.68      3.36 o 
   2   5  13        6.20        4.23      2.05 o 
   3   5  13        0.38        0.00      2.10 o 
  -5   6  13       24.04       34.01      3.76 o 
  -4   6  13       59.43       48.86      3.25 o 
  -3   6  13       12.05       20.14      2.13 o 
  -2   6  13       59.08       44.64      3.12 o 
  -1   6  13       17.42       18.19      3.09 o 
   0   6  13        8.70        7.55      2.28 o 
   1   6  13        0.30        0.00      1.60 o 
   2   6  13        0.08        0.00      1.71 o 
   3   6  13        0.01        0.19      1.92 o 
  -5   7  13        0.14        0.56      2.24 o 
  -4   7  13       76.01       67.87      3.92 o 
  -3   7  13        3.51        1.68      1.48 o 
  -2   7  13        1.05        1.79      1.66 o 
  -1   7  13        5.45        3.14      1.57 o 
   0   7  13       38.62       44.09      3.51 o 
   1   7  13        2.23        1.17      1.95 o 
   2   7  13       18.20       28.32      3.18 o 
  -4   8  13       16.32       15.89      6.64 o 
  -3   8  13       10.81       12.81      2.30 o 
  -2   8  13       49.60       52.20      4.94 o 
  -1   8  13        0.90        0.00      1.52 o 
   0   8  13        4.67       11.54      2.50 o 
   1   8  13        0.57        0.00      1.85 o 
  -3   9  13       17.61       28.55      5.47 o 
  -2   9  13        8.10        2.17      1.80 o 
  -1   9  13       11.85       15.32      2.17 o 
   0   9  13        0.09        4.80      2.19 o 
  -6   0  14      234.21      273.10     14.24 o 
  -4   0  14      656.13      769.63     19.95 o 
  -2   0  14      144.50      194.55      6.22 o 
   0   0  14      216.19      189.88     11.54 o 
   2   0  14      153.84      173.66      7.76 o 
  -6   1  14       80.16       92.79      5.68 o 
  -5   1  14       29.91       36.96      3.81 o 
  -4   1  14        1.41        1.93      1.45 o 
  -3   1  14       63.69       72.69      2.62 o 
  -2   1  14      284.10      280.90      5.54 o 
  -1   1  14        4.08        6.12      1.26 o 
   0   1  14      202.26      211.68      5.91 o 
   1   1  14        9.80        1.52      1.53 o 
   2   1  14        0.62        0.00      1.48 o 
   3   1  14        6.96        2.12      1.76 o 
  -6   2  14       20.86       41.71      5.06 o 
  -5   2  14      156.66      168.30     10.27 o 
  -4   2  14       14.13       11.10      1.98 o 
  -3   2  14       78.83       82.37      2.80 o 
  -2   2  14       35.84       30.46      1.88 o 
  -1   2  14        3.64        4.64      1.24 o 
   0   2  14        5.46        2.80      2.64 o 
   1   2  14        0.27        0.37      1.58 o 
   2   2  14        1.80        0.00      1.79 o 
   3   2  14        2.58        2.84      1.80 o 
  -6   3  14       20.35       16.09      4.68 o 
  -5   3  14       37.81       47.74      4.96 o 
  -4   3  14        9.11        7.21      1.87 o 
  -3   3  14        3.26        1.35      1.67 o 
  -2   3  14       60.32       68.53      2.61 o 
  -1   3  14        0.60        0.69      1.13 o 
   0   3  14       31.03       32.78      2.56 o 
   1   3  14        0.68        3.94      1.71 o 
   2   3  14        0.62        0.46      1.62 o 
   3   3  14        0.32        1.80      1.73 o 
  -5   4  14        0.33        0.00      1.83 o 
  -4   4  14       14.15       23.24      2.47 o 
  -3   4  14       56.69       51.71      2.85 o 
  -2   4  14       12.82       11.50      1.65 o 
  -1   4  14       42.13       35.68      3.51 o 
   0   4  14        0.01        0.23      1.71 o 
   1   4  14        4.16        5.27      1.80 o 
   2   4  14        5.74        4.15      1.78 o 
   3   4  14        2.08        0.44      1.97 o 
  -5   5  14       19.26       17.00      3.07 o 
  -4   5  14        4.85        3.94      1.74 o 
  -3   5  14       31.83       27.24      2.36 o 
  -2   5  14        7.87        4.19      2.24 o 
  -1   5  14       12.11       11.49      1.89 o 
   0   5  14       22.68       18.72      2.63 o 
   1   5  14        0.73        1.72      3.12 o 
   2   5  14        7.25        3.13      2.02 o 
  -5   6  14       18.05       13.99      4.14 o 
  -4   6  14        6.33        5.30      1.94 o 
  -3   6  14       66.37       61.28      3.26 o 
  -2   6  14        0.41        1.02      1.72 o 
  -1   6  14        0.01        0.00      1.35 o 
   0   6  14        0.61        3.17      1.90 o 
   1   6  14       18.03       19.39      2.78 o 
   2   6  14        0.07        0.00      1.89 o 
  -4   7  14        0.08        0.00      1.66 o 
  -3   7  14        3.98        2.33      2.25 o 
  -2   7  14        0.81        0.00      1.96 o 
  -1   7  14        0.58        0.53      1.55 o 
   0   7  14        0.20        1.60      1.86 o 
   1   7  14       17.41       21.11      2.85 o 
  -3   8  14        1.70        0.00      2.80 o 
  -2   8  14        1.08       11.61      2.45 o 
  -1   8  14       26.82       36.85      4.19 o 
   0   8  14        0.04        0.00      1.82 o 
  -5   0  15        8.16        2.30      3.17 o 
  -3   0  15       20.53       17.76      2.34 o 
  -1   0  15        9.08        0.94      2.09 o 
   1   0  15        2.07        0.00      3.49 o 
  -5   1  15        5.78        5.16      2.50 o 
  -4   1  15        0.01        0.00      2.78 o 
  -3   1  15        7.73       10.07      1.43 o 
  -2   1  15       36.15       33.23      2.01 o 
  -1   1  15        0.22        0.77      1.22 o 
   0   1  15        0.56        0.00      1.41 o 
   1   1  15        0.03        0.00      1.53 o 
   2   1  15        8.71        4.82      2.11 o 
  -5   2  15       10.47       13.79      2.92 o 
  -4   2  15       82.93       76.23      3.93 o 
  -3   2  15        0.42        0.54      1.20 o 
  -2   2  15       11.68       15.26      1.63 o 
  -1   2  15       13.04        8.04      1.59 o 
   0   2  15        2.25        0.25      1.54 o 
   1   2  15        0.29        3.34      1.90 o 
   2   2  15        2.77        5.35      1.78 o 
  -5   3  15        2.77        0.00      2.19 o 
  -4   3  15       34.59       34.35      2.90 o 
  -3   3  15       14.73       17.83      2.07 o 
  -2   3  15        0.98        1.62      1.19 o 
  -1   3  15       13.45       11.28      1.74 o 
   0   3  15        0.00        0.00      1.48 o 
   1   3  15        2.52        4.98      1.78 o 
   2   3  15        4.51        5.88      1.98 o 
  -5   4  15        0.37        1.91      2.31 o 
  -4   4  15       25.40       20.94      2.53 o 
  -3   4  15        6.21        8.11      1.76 o 
  -2   4  15        0.63        0.77      1.46 o 
  -1   4  15       12.39       19.49      2.59 o 
   0   4  15        0.03        0.77      1.84 o 
   1   4  15       32.06       45.53      3.10 o 
   2   4  15       12.50       14.49      2.38 o 
  -4   5  15        0.80        0.00      2.08 o 
  -3   5  15        0.01        0.00      1.33 o 
  -2   5  15        0.62        0.00      1.71 o 
  -1   5  15        2.90        0.00      1.83 o 
   0   5  15        6.57        3.17      1.97 o 
   1   5  15        6.19       10.54      2.50 o 
  -4   6  15        0.73        2.68      1.85 o 
  -3   6  15        3.51       10.13      2.29 o 
  -2   6  15        4.88        0.54      1.70 o 
  -1   6  15        2.64        8.10      2.23 o 
   0   6  15        0.48        0.00      1.87 o 
   1   6  15        9.99       11.53      3.32 o 
  -2   7  15       23.93       23.04      3.24 o 
  -1   7  15        0.50        0.00      2.36 o 
   0   7  15        0.69        0.00      2.00 o 
  -4   0  16        2.68        0.00      2.74 o 
  -2   0  16       48.03       34.23      3.03 o 
   0   0  16        7.20        9.84      6.46 o 
  -4   1  16        9.15        7.17      2.54 o 
  -3   1  16        0.29        0.00      1.30 o 
  -2   1  16        6.19       13.94      2.12 o 
  -1   1  16        4.01        6.85      1.82 o 
   0   1  16       13.25       17.82      2.37 o 
   1   1  16       12.01       11.64      2.20 o 
  -4   2  16        2.14        3.87      2.50 o 
  -3   2  16       14.41       14.77      2.00 o 
  -2   2  16        3.13        1.51      1.43 o 
  -1   2  16        1.54        3.29      1.73 o 
   0   2  16       18.08       26.87      2.82 o 
   1   2  16        0.27        0.00      1.67 o 
  -4   3  16        0.03        4.13      2.37 o 
  -3   3  16        1.10        1.79      1.70 o 
  -2   3  16        0.74        3.33      1.64 o 
  -1   3  16       62.95       64.63      3.51 o 
   0   3  16       15.19       15.88      2.35 o 
   1   3  16       45.97       61.75      3.61 o 
  -4   4  16        4.09        0.00      2.26 o 
  -3   4  16        4.59        9.93      3.43 o 
  -2   4  16        4.11        1.64      2.81 o 
  -1   4  16       15.39       29.79      3.15 o 
   0   4  16       25.53       31.35      3.96 o 
  -3   5  16        1.30        7.59      2.61 o 
  -2   5  16        1.43        2.27      1.94 o 
  -1   5  16        1.57        2.34      2.19 o 
   0   5  16       45.87       38.53      5.92 o 
  -3   0  17       12.93       19.59      3.23 o 
  -1   0  17        7.35       10.78      2.97 o 
  -3   1  17        2.41        4.23      1.90 o 
  -2   1  17       19.00       21.50      2.43 o 
  -1   1  17        6.62       15.59      2.36 o 
   0   1  17       20.93       11.54      2.29 o 
  -3   2  17       37.77       33.54      3.12 o 
  -2   2  17       22.73       21.92      2.67 o 
  -1   2  17        7.35       10.60      2.18 o 
  -2   3  17       76.04      106.26      6.32 o 
  -1   3  17       38.22       40.13      3.08 o 
                                                 
